# Supplementary material for: 4,6-Dichloro-2-[(E)-(2-{[(E)-3,5-dichloro-2-oxidobenzyl­idene]aza­nium­yl}eth­yl)iminiumylmeth­yl]phenolate
Source: Acta Crystallogr Sect E Struct Rep Online. 2012 Jun 30;68(Pt 7):o2242–3. doi: 10.1107/S160053681202870X (PMC3394033; doi:10.1107/S160053681202870X)
Supplement: Supplementary file 2 [file e-68-o2242-Isup2.hkl]

# 
# h,k,l, Fc-squared, Fo-squared, sigma(Fo-squared) and status flag 
# 
data_I
_shelx_title ' CSen_0m in C2/c' 
_shelx_refln_list_code          4 
_shelx_F_calc_maximum      376.31 
_exptl_crystal_F_000       824.00 
_reflns_d_resolution_high  0.7802 
 
loop_ 
 _symmetry_equiv_pos_as_xyz 
 'x, y, z' 
 '-x, y, -z+1/2' 
 'x+1/2, y+1/2, z' 
 '-x+1/2, y+1/2, -z+1/2' 
 '-x, -y, -z' 
 'x, -y, z-1/2' 
 '-x+1/2, -y+1/2, -z' 
 'x+1/2, -y+1/2, z-1/2' 
 
_cell_length_a    20.0505 
_cell_length_b    10.1460 
_cell_length_c     9.0579 
_cell_angle_alpha  90.000 
_cell_angle_beta  114.955 
_cell_angle_gamma  90.000 
 
_shelx_F_squared_multiplier     1.000 
 
loop_ 
 _refln_index_h 
 _refln_index_k 
 _refln_index_l 
 _refln_F_squared_calc 
 _refln_F_squared_meas 
 _refln_F_squared_sigma 
 _refln_observed_status 
   2   0   0     2249.80     2080.55     33.67 o 
   4   0   0     3672.31     3939.23     64.55 o 
   6   0   0    31660.07    30750.98    347.08 o 
   8   0   0     1875.79     1979.45     49.77 o 
  10   0   0     3614.49     3307.46     66.54 o 
  12   0   0     2076.32     2099.16     62.56 o 
  14   0   0     1308.05     1238.67     56.79 o 
  16   0   0      379.72      310.02     33.98 o 
  18   0   0        0.39        2.18     16.77 o 
  20   0   0       15.48      -23.34     23.34 o 
  22   0   0       17.82      -15.24     29.44 o 
   1   1   0        0.81       -2.41      2.41 o 
   3   1   0     4599.15     4404.44     53.58 o 
   5   1   0     1828.61     1773.73     27.57 o 
   7   1   0     1879.50     1947.29     31.97 o 
   9   1   0      831.82      842.28     30.34 o 
  11   1   0     3061.51     3028.71     69.37 o 
  13   1   0      158.61      158.40     17.63 o 
  15   1   0     1332.53     1406.41     48.51 o 
  17   1   0      608.63      637.14     33.91 o 
  19   1   0        0.62       13.35     14.40 o 
  21   1   0        6.64       -2.57     19.55 o 
  23   1   0       66.97       74.76     27.37 o 
   0   2   0    12162.65    12416.46    203.22 o 
   2   2   0    10526.76    10562.65     95.44 o 
   4   2   0    11080.38    11493.45     99.05 o 
   6   2   0        5.06        9.07      6.14 o 
   8   2   0     1773.22     1727.73     34.99 o 
  10   2   0      921.05      988.71     36.48 o 
  12   2   0       84.42       66.48     15.71 o 
  14   2   0     1938.52     1927.21     51.16 o 
  16   2   0        1.51        9.05     11.79 o 
  18   2   0       53.22       73.05     17.84 o 
  20   2   0      111.35      153.12     29.12 o 
  22   2   0        5.89       36.96     24.92 o 
   1   3   0     7633.23     7819.38     89.74 o 
   3   3   0     9672.76     9760.03     87.36 o 
   5   3   0        2.22       10.30      5.61 o 
   7   3   0     6719.17     6481.31     98.16 o 
   9   3   0     2537.78     2533.99     47.47 o 
  11   3   0      162.32      171.27     15.63 o 
  13   3   0      323.92      326.36     21.71 o 
  15   3   0       81.31      108.55     21.19 o 
  17   3   0       42.32       70.00     18.46 o 
  19   3   0       21.31       30.90     20.74 o 
  21   3   0       96.25       89.78     27.29 o 
   0   4   0    11230.29    11586.83    205.80 o 
   2   4   0     3791.24     4014.75     63.62 o 
   4   4   0     3012.43     3199.80     46.03 o 
   6   4   0     1206.22     1321.19     30.34 o 
   8   4   0     2733.92     2756.00     63.80 o 
  10   4   0      836.12      864.58     28.37 o 
  12   4   0      264.34      248.94     20.75 o 
  14   4   0      768.21      772.20     34.03 o 
  16   4   0       11.65        8.16     15.29 o 
  18   4   0      194.07      206.13     25.53 o 
  20   4   0       21.52       16.29     20.48 o 
  22   4   0        0.41       22.21     23.81 o 
   1   5   0     6745.16     7001.16    142.85 o 
   3   5   0     2779.48     2400.52     47.09 o 
   5   5   0      142.71      136.44     14.34 o 
   7   5   0      374.85      389.50     28.22 o 
   9   5   0     5191.80     5157.30     89.02 o 
  11   5   0        6.08       19.74     11.36 o 
  13   5   0       65.00       60.13     16.27 o 
  15   5   0     2376.37     2402.81     60.43 o 
  17   5   0      166.44      179.93     29.81 o 
  19   5   0       41.72       79.40     26.85 o 
  21   5   0      102.86       52.66     31.06 o 
   0   6   0     4862.52     4947.07    163.39 o 
   2   6   0     4210.48     4133.49    103.81 o 
   4   6   0      810.56      689.39     36.22 o 
   6   6   0      563.93      556.77     27.35 o 
   8   6   0     2778.91     2920.59     98.02 o 
  10   6   0       67.50       83.51     20.16 o 
  12   6   0       26.17       54.73     19.40 o 
  14   6   0      150.98      170.53     24.88 o 
  16   6   0      443.94      411.62     68.65 o 
  18   6   0       74.74       60.75     30.69 o 
  20   6   0      178.23      172.90     34.91 o 
   1   7   0     1220.70     1277.05     56.16 o 
   3   7   0      603.78      615.24     39.64 o 
   5   7   0     3840.35     3668.06     88.87 o 
   7   7   0       96.76       80.66     17.70 o 
   9   7   0      459.07      484.47     44.77 o 
  11   7   0     1191.81     1238.55     62.53 o 
  13   7   0      153.50      105.09     30.55 o 
  15   7   0        0.31       -5.52     24.25 o 
  17   7   0      113.14      116.55     36.04 o 
  19   7   0        2.53      -14.91     29.65 o 
   0   8   0      592.01      574.80     67.11 o 
   2   8   0      507.19      449.26     57.63 o 
   4   8   0      353.28      376.25     38.82 o 
   6   8   0     2693.72     2758.27     80.22 o 
   8   8   0     1796.93     1737.58    215.19 o 
  10   8   0      354.65      411.79     46.60 o 
  12   8   0      336.92      306.26     42.67 o 
  14   8   0        3.91        3.42     24.45 o 
  16   8   0        0.91      -24.45     24.45 o 
  18   8   0        7.92       27.75     43.76 o 
   1   9   0       15.36       26.05     22.61 o 
   3   9   0       25.51       52.77     23.13 o 
   5   9   0       30.37       14.94     21.37 o 
   7   9   0      927.26      890.64     63.64 o 
   9   9   0       71.28       59.77     33.51 o 
  11   9   0      185.13      126.04     33.55 o 
  13   9   0       84.36       62.49     31.85 o 
  15   9   0        0.27       29.68     29.02 o 
   0  10   0      176.61      255.30     56.90 o 
   2  10   0        0.18       -4.31     22.16 o 
   4  10   0       23.30       35.65     24.69 o 
   6  10   0      977.73      930.77    107.96 o 
   8  10   0        1.18       24.80     45.23 o 
  10  10   0       47.51       84.90     39.16 o 
  12  10   0       78.72       94.77     36.92 o 
  14  10   0       62.88       52.25     39.47 o 
   1  11   0      238.59      219.92     39.04 o 
   3  11   0      231.92      498.94     81.70 o 
   5  11   0      427.94      561.67     90.45 o 
   7  11   0        1.65       46.68     48.14 o 
   9  11   0       46.77      100.66     58.36 o 
  11  11   0       52.60      103.58     65.65 o 
   4  12   0      105.10      107.96     58.36 o 
   6  12   0       94.93      110.88     61.27 o 
   8  12   0      127.96      173.61     70.03 o 
 -23   1   1       44.54       60.55     28.32 o 
 -21   1   1      156.65      233.00     31.09 o 
 -19   1   1      347.42      356.31     26.93 o 
 -17   1   1      780.51      775.96     52.61 o 
 -15   1   1      408.02      390.06     23.45 o 
 -13   1   1       94.11       75.57     12.17 o 
 -11   1   1     3695.22     3771.51     56.72 o 
  -9   1   1       29.51       12.70      7.07 o 
  -7   1   1     3173.49     3212.06     39.26 o 
  -5   1   1    77809.24    79644.33    610.14 o 
  -3   1   1        5.98        6.24      3.17 o 
  -1   1   1     6134.15     6447.51     51.55 o 
   1   1   1       80.13       54.53      5.10 o 
   3   1   1       58.66       82.08      6.67 o 
   5   1   1       32.58       30.67      6.71 o 
   7   1   1     1396.60     1296.73     27.94 o 
   9   1   1       87.28      101.78     15.60 o 
  11   1   1      317.34      319.27     21.01 o 
  13   1   1      197.66      183.65     18.64 o 
  15   1   1      453.68      446.57     29.10 o 
  17   1   1      147.06      169.44     21.60 o 
  19   1   1       32.96       18.54     29.90 o 
  21   1   1       63.53       80.54     27.43 o 
 -22   2   1       31.43       24.90     20.45 o 
 -20   2   1        0.54        0.72     14.12 o 
 -18   2   1       14.33       -1.73     12.30 o 
 -16   2   1     1483.97     1472.87     72.57 o 
 -14   2   1        2.95        9.28     11.70 o 
 -12   2   1      802.58      814.00     32.78 o 
 -10   2   1     3858.33     3723.16     55.25 o 
  -8   2   1      248.65      241.03     13.24 o 
  -6   2   1     2249.08     2328.87     32.73 o 
  -4   2   1     5198.90     4677.49     52.15 o 
  -2   2   1     2709.26     2497.26     33.37 o 
   0   2   1      859.27      765.57     19.79 o 
   2   2   1     9717.01     9729.96     77.58 o 
   4   2   1     2932.86     2944.12     39.83 o 
   6   2   1      740.44      728.21     26.83 o 
   8   2   1        1.24       -2.80      7.66 o 
  10   2   1     5003.46     5002.31     93.47 o 
  12   2   1      510.57      537.52     30.70 o 
  14   2   1      299.10      295.87     25.59 o 
  16   2   1       63.92       52.15     16.15 o 
  18   2   1      206.15      153.70     32.49 o 
  20   2   1      950.15      955.68     72.23 o 
  22   2   1       51.80      135.68     61.27 o 
 -23   3   1        0.65       25.51     24.04 o 
 -21   3   1        2.76       26.41     18.44 o 
 -19   3   1      613.85      630.03     36.90 o 
 -17   3   1      137.53      120.69     21.04 o 
 -15   3   1        7.58       20.09     12.50 o 
 -13   3   1      683.24      658.62     29.24 o 
 -11   3   1       36.39       59.76      8.93 o 
  -9   3   1      855.92      913.00     20.52 o 
  -7   3   1     4090.62     4057.90     54.58 o 
  -5   3   1     3484.01     3490.07     40.83 o 
  -3   3   1     2602.04     2578.96     44.25 o 
  -1   3   1     6341.29     6976.58    104.42 o 
   1   3   1     8375.17     8563.42     85.68 o 
   3   3   1     9718.47     9894.37     93.20 o 
   5   3   1     1764.80     1961.81     37.99 o 
   7   3   1     1829.96     1720.00     34.95 o 
   9   3   1     3652.31     3512.52     59.86 o 
  11   3   1        2.67       -9.33      9.33 o 
  13   3   1      319.03      331.60     39.29 o 
  15   3   1       88.21       90.08     17.01 o 
  17   3   1       16.24       25.96     18.94 o 
  19   3   1      621.54      639.02     49.77 o 
  21   3   1        4.15       24.20     25.58 o 
 -22   4   1        1.32       11.25     22.31 o 
 -20   4   1      710.82      707.27     64.83 o 
 -18   4   1      127.88      139.58     22.90 o 
 -16   4   1       48.83       88.51     18.39 o 
 -14   4   1     2902.46     2942.51     63.38 o 
 -12   4   1     1383.78     1325.98     39.37 o 
 -10   4   1     1633.25     1694.53     36.26 o 
  -8   4   1     6792.30     6929.59     94.50 o 
  -6   4   1     5558.52     5737.70     69.29 o 
  -4   4   1      508.93      470.45     17.55 o 
  -2   4   1    11500.43    11423.13    141.20 o 
   0   4   1     1435.07     1513.34     40.04 o 
   2   4   1     1720.26     1931.09     35.74 o 
   4   4   1    10671.41    11082.78    114.97 o 
   6   4   1     1378.84     1318.71     33.03 o 
   8   4   1     1086.03     1258.91     35.29 o 
  10   4   1      599.12      638.39     39.80 o 
  12   4   1      796.16      831.78     36.60 o 
  14   4   1      276.78      278.01     24.28 o 
  16   4   1        8.45       10.35     17.82 o 
  18   4   1       97.81      126.91     27.68 o 
  20   4   1        9.74       23.27     24.40 o 
 -21   5   1      305.01      354.34     57.49 o 
 -19   5   1      131.62      187.63     31.61 o 
 -17   5   1      393.68      378.99     33.50 o 
 -15   5   1        4.26        9.43     12.87 o 
 -13   5   1      394.61      435.84     39.86 o 
 -11   5   1      392.83      375.62     30.98 o 
  -9   5   1      357.36      277.10     29.53 o 
  -7   5   1       60.71       69.94     10.13 o 
  -5   5   1       33.75       29.71      8.12 o 
  -3   5   1     1216.57     1265.47     37.94 o 
  -1   5   1     1851.75     1930.68     59.17 o 
   1   5   1      391.31      400.98     24.54 o 
   3   5   1        5.41        1.98     10.01 o 
   5   5   1      637.26      636.30     33.40 o 
   7   5   1      698.28      707.58     31.99 o 
   9   5   1        6.81       14.16     13.01 o 
  11   5   1      322.68      354.24     32.30 o 
  13   5   1     2014.90     2029.27     61.11 o 
  15   5   1      664.45      589.26     53.28 o 
  17   5   1        0.03       -6.26     19.64 o 
  19   5   1       55.37       69.20     24.22 o 
 -20   6   1       84.36      116.08     31.39 o 
 -18   6   1      495.22      525.10     48.82 o 
 -16   6   1        2.61       -3.34     19.68 o 
 -14   6   1       24.68       17.42     18.08 o 
 -12   6   1      335.52      298.43     31.11 o 
 -10   6   1      167.87      168.11     27.23 o 
  -8   6   1       88.47       92.70     16.65 o 
  -6   6   1      621.70      734.11     44.43 o 
  -4   6   1     2170.19     2200.66     57.04 o 
  -2   6   1       61.14       97.57     21.15 o 
   0   6   1       72.77       42.75     17.00 o 
   2   6   1       39.88       44.89     19.34 o 
   4   6   1       46.79       62.26     15.72 o 
   6   6   1        1.31        9.70     13.34 o 
   8   6   1        0.18        5.60     14.56 o 
  10   6   1      916.96      914.77     41.87 o 
  12   6   1      710.46      645.31     41.00 o 
  14   6   1      255.35      243.60     32.09 o 
  16   6   1        6.20       -2.61     21.98 o 
  18   6   1       21.54       25.19     34.43 o 
 -19   7   1       58.76       60.96     35.18 o 
 -17   7   1       43.51       47.62     65.46 o 
 -15   7   1       61.24       34.59     25.48 o 
 -13   7   1     1167.23     1219.36     73.91 o 
 -11   7   1        0.30        5.77     16.49 o 
  -9   7   1      284.31      261.20     33.50 o 
  -7   7   1      219.29      236.66     19.23 o 
  -5   7   1      224.48      168.18     22.83 o 
  -3   7   1      885.99      916.83     48.87 o 
  -1   7   1       29.60       18.62     43.04 o 
   1   7   1      336.38      348.03     31.77 o 
   3   7   1      798.18      648.02     42.17 o 
   5   7   1      109.16       53.18     19.70 o 
   7   7   1      229.98      254.02     27.43 o 
   9   7   1       67.59       36.03     19.56 o 
  11   7   1      365.12      384.34     44.19 o 
  13   7   1      200.66      154.08     33.02 o 
  15   7   1       96.10       57.97     30.11 o 
  17   7   1       11.21       -6.61     24.25 o 
 -18   8   1        0.18       24.45     31.39 o 
 -16   8   1       79.52       77.10     31.92 o 
 -14   8   1      153.46      177.97     36.04 o 
 -12   8   1        2.02      -18.51     21.90 o 
 -10   8   1     1126.97     1134.62     69.34 o 
  -8   8   1      598.54      544.51     46.97 o 
  -6   8   1      104.85      108.33     30.00 o 
  -4   8   1     1317.29     1339.84     61.64 o 
  -2   8   1     1845.61     1788.66    169.96 o 
   0   8   1     1210.94     1221.26     59.73 o 
   2   8   1     1343.26     1247.76     66.27 o 
   4   8   1     2871.56     2927.56     84.89 o 
   6   8   1      584.29      609.37     57.63 o 
   8   8   1      184.04      136.48     45.24 o 
  10   8   1       99.84       88.78     33.40 o 
  12   8   1      231.47      275.62     42.94 o 
  14   8   1        1.47        4.38     25.47 o 
  16   8   1       17.05       43.87     33.65 o 
 -17   9   1       88.43       48.08     39.90 o 
 -15   9   1        0.04       15.37     27.31 o 
 -13   9   1       91.84       51.05     40.23 o 
 -11   9   1     1390.58     1329.43     98.97 o 
  -9   9   1       81.54       85.34     35.07 o 
  -7   9   1      252.53      175.07     55.44 o 
  -5   9   1      997.37      921.26     53.66 o 
  -3   9   1        5.78      -18.57     18.57 o 
  -1   9   1      268.21      245.28     51.06 o 
   1   9   1     2221.43     2044.66    100.66 o 
   3   9   1       12.72       58.06     25.73 o 
   5   9   1      225.10      235.00     38.00 o 
   7   9   1       42.98       30.61     42.31 o 
   9   9   1      345.46      379.02     45.61 o 
  11   9   1        0.35       18.19     27.17 o 
  13   9   1       44.88       66.23     31.37 o 
  15   9   1      225.19      319.14     63.56 o 
 -14  10   1       19.38       -1.13     30.85 o 
 -12  10   1       61.93       14.12     28.16 o 
 -10  10   1      273.13      207.16     70.03 o 
  -8  10   1       43.90       93.37     55.44 o 
  -6  10   1      127.00       27.72     42.31 o 
  -4  10   1      265.74      277.19     65.65 o 
  -2  10   1      414.45      416.34     46.68 o 
   0  10   1      179.61      178.20     59.08 o 
   2  10   1       14.79       -3.79     23.19 o 
   4  10   1      427.42      410.39     48.80 o 
   6  10   1      290.99      335.16     45.48 o 
   8  10   1        0.87       22.75     32.82 o 
  10  10   1      150.88      138.92     45.90 o 
  12  10   1        2.32      -13.67     57.63 o 
 -13  11   1      151.01      118.17     70.03 o 
 -11  11   1        2.05      -26.26     46.68 o 
  -9  11   1        8.19      -36.47     45.23 o 
  -7  11   1       27.16       18.97     42.31 o 
  -5  11   1      174.03      182.36     61.27 o 
  -3  11   1       38.73       -4.38     37.93 o 
  -1  11   1      147.52       49.60     43.77 o 
   1  11   1        0.45       -6.84     26.29 o 
   3  11   1       11.72        7.16     26.95 o 
   5  11   1       41.76       20.42     48.14 o 
   7  11   1      200.55      248.01     70.03 o 
   9  11   1      110.02      224.67     71.49 o 
  11  11   1       46.07       86.07     62.73 o 
  -8  12   1        0.12       -4.38     46.68 o 
  -6  12   1        0.97       56.90     46.68 o 
  -4  12   1       29.01      -23.34     39.39 o 
  -2  12   1       10.86       29.18     49.60 o 
   6  12   1        0.02      -18.97     48.14 o 
 -24   0   2       29.45       41.61     45.23 o 
 -22   0   2      295.55      241.40     45.83 o 
 -20   0   2      140.48       92.00     26.64 o 
 -18   0   2      501.96      511.87     39.91 o 
 -16   0   2      413.23      428.75     33.92 o 
 -14   0   2       16.82       13.88     10.07 o 
 -12   0   2     1229.32     1178.29     30.99 o 
 -10   0   2     6554.25     7095.28     97.62 o 
  -8   0   2     7619.69     7835.25     99.24 o 
  -6   0   2   141607.36   143599.64   1919.67 o 
  -4   0   2     5250.70     5475.73     61.25 o 
  -2   0   2     2373.89     2178.86     26.67 o 
   0   0   2    38328.43    38656.46    318.86 o 
   2   0   2     8005.47     8116.04     92.77 o 
   4   0   2    18703.10    18053.91    192.99 o 
   6   0   2     2463.31     2511.73     59.59 o 
   8   0   2     1329.38     1424.21     49.02 o 
  10   0   2    10967.99    10673.59    228.76 o 
  12   0   2      117.13      111.37     22.73 o 
  14   0   2      214.42      160.91     34.97 o 
  16   0   2      784.94      937.72     74.78 o 
  18   0   2       76.23       38.90     51.06 o 
  20   0   2        0.04       64.33     46.68 o 
 -23   1   2       89.25       99.34     29.69 o 
 -21   1   2      344.32      379.41     31.69 o 
 -19   1   2        9.51        7.15     10.97 o 
 -17   1   2       71.38       68.97     12.85 o 
 -15   1   2      648.87      607.53     23.58 o 
 -13   1   2     1125.83     1139.48     35.56 o 
 -11   1   2     1321.39     1328.24     28.34 o 
  -9   1   2      775.43      880.60     19.27 o 
  -7   1   2    11716.34    11471.24     96.66 o 
  -5   1   2    14644.26    15345.11    124.15 o 
  -3   1   2      253.63      220.91      6.78 o 
  -1   1   2    12197.55    12173.46     92.85 o 
   1   1   2      323.80      281.61     10.44 o 
   3   1   2       20.93       24.13      5.65 o 
   5   1   2     8968.97     9299.25     85.39 o 
   7   1   2      320.25      397.57     22.71 o 
   9   1   2      437.57      486.82     25.49 o 
  11   1   2      806.94      700.42     32.20 o 
  13   1   2        9.60        7.11     11.67 o 
  15   1   2      307.47      329.26     29.49 o 
  17   1   2      287.80      344.89     36.39 o 
  19   1   2      141.20      142.29     29.50 o 
  21   1   2        1.65        2.73     31.78 o 
 -24   2   2       13.35       -2.77     20.53 o 
 -22   2   2        0.82       23.74     19.41 o 
 -20   2   2       21.49       33.02     15.40 o 
 -18   2   2        7.28        7.89     11.12 o 
 -16   2   2       16.84       16.87     12.69 o 
 -14   2   2      105.25       94.53     12.95 o 
 -12   2   2     1836.69     1806.32     42.05 o 
 -10   2   2      692.40      684.58     19.54 o 
  -8   2   2     1132.31     1082.47     22.74 o 
  -6   2   2     1344.64     1437.75     26.21 o 
  -4   2   2     8759.04     8749.25    125.45 o 
  -2   2   2      395.74      394.95     10.74 o 
   0   2   2     6542.91     6496.31     64.83 o 
   2   2   2     1648.85     1673.15     24.69 o 
   4   2   2        0.28        3.36      6.22 o 
   6   2   2     1908.55     1821.14     36.07 o 
   8   2   2     6039.60     6309.24     86.78 o 
  10   2   2       59.93       70.27     20.94 o 
  12   2   2      485.92      463.51     36.72 o 
  14   2   2     1952.74     1971.44     54.30 o 
  16   2   2        0.02       -3.14     17.82 o 
  18   2   2       42.79       75.47     24.99 o 
  20   2   2       17.55        8.03     23.70 o 
 -23   3   2        5.22       20.92     29.80 o 
 -21   3   2        4.76       11.37     19.68 o 
 -19   3   2       11.46       21.62     19.16 o 
 -17   3   2       68.38       71.62     17.81 o 
 -15   3   2        1.43        5.97     11.49 o 
 -13   3   2      284.81      287.64     18.56 o 
 -11   3   2      575.34      619.58     25.92 o 
  -9   3   2      856.61      882.35     31.89 o 
  -7   3   2     1795.59     1942.09     33.52 o 
  -5   3   2      845.24      756.84     29.36 o 
  -3   3   2     4740.25     5085.76    116.89 o 
  -1   3   2      285.47      354.83     17.07 o 
   1   3   2     6242.46     6498.59     69.56 o 
   3   3   2    10141.29    10355.16     95.66 o 
   5   3   2     1289.55     1312.15     33.12 o 
   7   3   2     1807.25     1606.36     39.08 o 
   9   3   2      985.56      966.47     69.27 o 
  11   3   2      629.84      589.01     31.75 o 
  13   3   2       55.63       63.77     15.73 o 
  15   3   2      872.49      894.04     60.23 o 
  17   3   2      465.90      491.36     44.18 o 
  19   3   2       26.60       24.99     22.92 o 
 -22   4   2      112.91      137.92     29.48 o 
 -20   4   2       34.11       34.28     20.77 o 
 -18   4   2        0.23       -7.89     14.01 o 
 -16   4   2      271.03      254.94     21.33 o 
 -14   4   2      268.63      240.47     24.34 o 
 -12   4   2      689.72      711.33     32.90 o 
 -10   4   2     1173.21     1191.25     32.86 o 
  -8   4   2     1717.35     1808.94     37.21 o 
  -6   4   2     6422.75     6887.13    119.09 o 
  -4   4   2     3732.44     3846.14     75.15 o 
  -2   4   2        0.35        4.83      7.18 o 
   0   4   2        1.39        2.50     14.95 o 
   2   4   2     3462.82     3576.41     57.38 o 
   4   4   2     2363.84     2431.44     43.29 o 
   6   4   2      362.50      363.94     22.46 o 
   8   4   2      650.61      688.77     32.19 o 
  10   4   2       16.88       12.30     11.78 o 
  12   4   2      190.96      202.75     25.99 o 
  14   4   2      302.88      252.70     32.56 o 
  16   4   2        4.60       28.65     20.91 o 
  18   4   2        0.75       20.99     21.74 o 
 -23   5   2      196.20      169.23     71.49 o 
 -21   5   2      388.29      322.23     45.38 o 
 -19   5   2      144.12      162.76     29.03 o 
 -17   5   2      114.65      114.45     23.88 o 
 -15   5   2     1336.84     1294.78     58.73 o 
 -13   5   2      707.60      742.64     52.64 o 
 -11   5   2      113.03      126.37     17.15 o 
  -9   5   2       85.37       70.25     11.05 o 
  -7   5   2      372.10      400.96     27.58 o 
  -5   5   2    10467.20    10797.79    205.43 o 
  -3   5   2     1438.13     1351.88     45.04 o 
  -1   5   2      677.30      726.67     34.57 o 
   1   5   2     4484.26     4477.41    108.98 o 
   3   5   2     3118.41     3211.96     82.64 o 
   5   5   2       17.12       -2.81      9.31 o 
   7   5   2     2437.38     2368.51     92.32 o 
   9   5   2     2963.28     2930.23     65.13 o 
  11   5   2       73.33       64.36     17.64 o 
  13   5   2      259.43      202.57     29.75 o 
  15   5   2      156.16      163.73     31.16 o 
  17   5   2       31.82       43.17     23.64 o 
  19   5   2      124.50      114.77     40.19 o 
 -22   6   2       42.95        2.88     35.71 o 
 -20   6   2       42.46       41.24     36.70 o 
 -18   6   2      140.66      131.90     42.15 o 
 -16   6   2      314.86      350.17     35.26 o 
 -14   6   2        3.33       40.58     18.82 o 
 -12   6   2      232.74      215.97     26.53 o 
 -10   6   2      414.90      465.95     27.26 o 
  -8   6   2      349.87      378.98     20.60 o 
  -6   6   2      612.28      617.24     25.97 o 
  -4   6   2      546.32      555.83     31.32 o 
  -2   6   2       39.20       55.97     15.10 o 
   0   6   2      227.42      235.88     27.74 o 
   2   6   2     6789.22     6709.13    130.77 o 
   4   6   2      161.60      196.43     25.76 o 
   6   6   2     1039.14     1071.34     45.41 o 
   8   6   2     3303.43     3160.34     80.34 o 
  10   6   2     2129.56     2145.43     86.17 o 
  12   6   2       31.88        5.00     41.46 o 
  14   6   2      708.30      772.88     61.74 o 
  16   6   2       28.44       28.88     23.44 o 
  18   6   2       44.70       46.53     26.91 o 
 -21   7   2       10.46       38.28     44.28 o 
 -19   7   2       26.51       35.81     28.70 o 
 -17   7   2       41.65       63.17     28.25 o 
 -15   7   2       91.78      110.28     25.81 o 
 -13   7   2      131.76      159.86     34.35 o 
 -11   7   2      142.44      126.64     26.60 o 
  -9   7   2      569.27      683.29     49.65 o 
  -7   7   2     2264.88     2272.80     73.67 o 
  -5   7   2      110.65       75.27     17.82 o 
  -3   7   2      742.39      771.12     90.45 o 
  -1   7   2     7534.81     7179.46    137.95 o 
   1   7   2      179.90      137.88     23.23 o 
   3   7   2      534.62      530.34     40.70 o 
   5   7   2     1292.24     1142.39     53.58 o 
   7   7   2       99.05       94.05     22.45 o 
   9   7   2      253.26      234.11     46.24 o 
  11   7   2      289.49      324.88     36.12 o 
  13   7   2        0.74       13.88     20.58 o 
  15   7   2       18.64       -7.76     22.74 o 
  17   7   2       19.03        4.74     37.09 o 
 -18   8   2        5.96        8.12     38.02 o 
 -16   8   2      526.15      541.13     57.83 o 
 -14   8   2       43.58       13.30     24.87 o 
 -12   8   2     1473.95     1636.24     84.62 o 
 -10   8   2      578.54      542.57     48.29 o 
  -8   8   2      152.28      130.11     27.96 o 
  -6   8   2      379.97      491.76     62.73 o 
  -4   8   2       58.99       33.92     18.76 o 
  -2   8   2        4.39       30.30     17.31 o 
   0   8   2      329.12      301.15     32.69 o 
   2   8   2     3011.66     2995.52    216.64 o 
   4   8   2      100.89       92.67     43.77 o 
   6   8   2      396.64      389.47     40.11 o 
   8   8   2       65.11       44.65     25.08 o 
  10   8   2       89.99      195.18     37.32 o 
  12   8   2      110.06      133.93     36.80 o 
  14   8   2       10.19       25.40     29.73 o 
  16   8   2      310.54      333.93     64.32 o 
 -17   9   2       15.53       12.55     32.18 o 
 -15   9   2      172.11      176.44     39.60 o 
 -13   9   2      454.05      422.08     62.73 o 
 -11   9   2       66.93       56.03     34.55 o 
  -9   9   2      100.07       63.87     31.90 o 
  -7   9   2       21.33        7.29     33.55 o 
  -5   9   2       85.63       27.72     42.31 o 
  -3   9   2        0.94       11.51     18.23 o 
  -1   9   2       87.81       96.45     26.97 o 
   1   9   2      196.36      181.05     32.38 o 
   3   9   2       72.14       61.02     26.17 o 
   5   9   2      616.06      556.87    113.79 o 
   7   9   2        0.91       18.45     22.47 o 
   9   9   2        3.63       37.39     35.03 o 
  11   9   2        0.11      -18.50     22.95 o 
  13   9   2        8.08       56.54     53.25 o 
 -16  10   2        0.26      -33.64     35.04 o 
 -14  10   2        6.11       46.17     29.91 o 
 -12  10   2      227.54      302.51     59.81 o 
 -10  10   2       22.54       83.16     55.44 o 
  -8  10   2       34.14       20.42     45.23 o 
  -6  10   2       62.27      103.58     53.98 o 
  -4  10   2      342.84      277.19     64.19 o 
  -2  10   2      198.30      249.47     61.27 o 
   0  10   2      451.15      382.27     47.15 o 
   2  10   2        1.32       10.09     24.50 o 
   4  10   2       99.27      113.79     33.01 o 
   6  10   2      189.23      149.85     43.08 o 
   8  10   2       13.56        7.41     33.42 o 
  10  10   2      290.88      284.48     59.15 o 
  12  10   2       12.13      -23.34     42.31 o 
 -13  11   2       44.03       56.90     62.73 o 
 -11  11   2        0.16       -8.75     52.52 o 
  -9  11   2      114.59      141.51     67.11 o 
  -7  11   2      287.01      309.28     81.70 o 
  -5  11   2        4.19       32.10     46.68 o 
  -3  11   2       74.50       99.20     51.06 o 
  -1  11   2      856.34      856.36    105.04 o 
   1  11   2      114.76       55.44     43.77 o 
   3  11   2        4.76      -23.56     27.21 o 
   5  11   2      238.88      221.89     44.36 o 
   7  11   2       65.69      132.76     59.81 o 
   9  11   2      195.55      290.32     80.24 o 
  -8  12   2        3.48       -1.46     52.52 o 
  -6  12   2      150.79      119.63     62.73 o 
  -4  12   2       64.01       68.57     49.60 o 
  -2  12   2       14.22       -8.75     43.77 o 
   0  12   2       66.87       80.24     51.06 o 
 -25   1   3       81.26      105.29     30.74 o 
 -23   1   3      146.11      101.39     26.92 o 
 -21   1   3        5.54      -16.58     16.58 o 
 -19   1   3       11.56        1.40     10.60 o 
 -17   1   3      419.96      447.91     19.62 o 
 -15   1   3       14.92       21.09      7.56 o 
 -13   1   3       99.50       86.38      9.25 o 
 -11   1   3    30169.19    30518.31    262.60 o 
  -9   1   3      651.60      677.30     18.27 o 
  -7   1   3      460.85      410.91     15.58 o 
  -5   1   3    13098.71    13358.19    105.45 o 
  -3   1   3     1489.82     1518.13     19.73 o 
  -1   1   3    12474.62    12655.59     95.56 o 
   1   1   3     2898.97     2787.74     30.24 o 
   3   1   3     4645.51     5105.78     53.99 o 
   5   1   3     5197.96     5145.95     76.25 o 
   7   1   3        5.96       -7.63      7.63 o 
   9   1   3      606.34      621.46     30.24 o 
  11   1   3       40.42       61.83     15.96 o 
  13   1   3       18.53       43.06     18.75 o 
  15   1   3        0.39       -1.10     25.06 o 
  17   1   3        2.89       14.85     20.46 o 
  19   1   3        0.06       43.47     30.74 o 
 -24   2   3       17.98       36.71     23.71 o 
 -22   2   3       63.30       89.64     23.79 o 
 -20   2   3       45.48       58.49     18.10 o 
 -18   2   3      410.99      449.12     39.91 o 
 -16   2   3       61.87       63.28     10.89 o 
 -14   2   3      291.05      289.82     17.70 o 
 -12   2   3     3910.99     3809.33     48.07 o 
 -10   2   3       49.57       57.10      7.02 o 
  -8   2   3      305.69      310.51     14.32 o 
  -6   2   3     2196.82     2057.05     29.91 o 
  -4   2   3     4023.95     4123.48     49.48 o 
  -2   2   3     2703.60     2766.36     31.78 o 
   0   2   3     7864.44     7661.86     73.43 o 
   2   2   3      826.46      929.71     24.46 o 
   4   2   3     2302.18     2469.16     40.83 o 
   6   2   3     3832.86     3635.90     55.72 o 
   8   2   3      360.81      378.88     23.33 o 
  10   2   3      120.12      118.42     20.40 o 
  12   2   3     2672.47     2718.44     61.02 o 
  14   2   3     1992.00     1890.14     68.65 o 
  16   2   3       87.56       75.05     24.45 o 
  18   2   3      217.85      219.03     31.43 o 
 -23   3   3       24.87       44.78     25.57 o 
 -21   3   3       19.31       22.23     23.70 o 
 -19   3   3       37.00       37.55     20.03 o 
 -17   3   3      371.77      357.25     23.07 o 
 -15   3   3     2624.65     2657.66     59.05 o 
 -13   3   3      503.12      520.56     22.73 o 
 -11   3   3      985.16      914.73     24.42 o 
  -9   3   3     6697.11     6742.90     84.64 o 
  -7   3   3      228.15      265.49     25.78 o 
  -5   3   3      680.14      647.41     23.08 o 
  -3   3   3    17313.67    17344.59    166.98 o 
  -1   3   3     2357.18     2628.71     36.41 o 
   1   3   3      326.34      329.17     17.73 o 
   3   3   3    14238.41    14804.30    150.86 o 
   5   3   3      552.88      538.91     35.64 o 
   7   3   3      582.95      628.13     26.95 o 
   9   3   3     1108.34     1125.89     45.41 o 
  11   3   3        0.13       21.87     13.83 o 
  13   3   3        9.60       16.60     16.43 o 
  15   3   3      104.85       79.20     21.71 o 
  17   3   3       11.16       20.31     20.68 o 
  19   3   3       57.18       65.93     37.39 o 
 -24   4   3        2.56       95.35     34.61 o 
 -22   4   3       46.44       22.51     35.71 o 
 -20   4   3      672.91      723.44     64.68 o 
 -18   4   3      108.84       96.16     21.04 o 
 -16   4   3       61.54       56.61     14.28 o 
 -14   4   3     1020.58     1085.39     43.82 o 
 -12   4   3     1396.45     1409.18     28.50 o 
 -10   4   3     1482.79     1580.97     53.49 o 
  -8   4   3     4725.36     4661.96     95.49 o 
  -6   4   3        1.79       -0.65     13.67 o 
  -4   4   3     2634.10     2581.53     33.87 o 
  -2   4   3    10648.81    10901.71    147.49 o 
   0   4   3        0.19       -3.59      6.56 o 
   2   4   3     2532.44     2063.98     44.15 o 
   4   4   3     2209.96     2167.13     43.71 o 
   6   4   3       97.28       70.21     14.14 o 
   8   4   3      948.65      943.65     52.34 o 
  10   4   3      232.08      260.97     23.26 o 
  12   4   3      103.87      142.54     21.97 o 
  14   4   3      148.75      180.55     25.92 o 
  16   4   3        7.02      -17.51     20.64 o 
  18   4   3       44.06       69.23     36.06 o 
 -23   5   3       74.43      141.01     64.92 o 
 -21   5   3       96.87       57.95     38.59 o 
 -19   5   3       10.43      -10.31     29.21 o 
 -17   5   3       26.60       35.74     22.46 o 
 -15   5   3      121.99      109.67     16.82 o 
 -13   5   3       15.63       10.62     12.29 o 
 -11   5   3       53.76       28.70     19.79 o 
  -9   5   3     1399.36     1375.87     43.85 o 
  -7   5   3      775.86      674.08     94.83 o 
  -5   5   3        0.05      -10.95     10.95 o 
  -3   5   3     1724.06     1801.24     41.86 o 
  -1   5   3       47.73       50.62     23.28 o 
   1   5   3       21.08       44.70     13.09 o 
   3   5   3      172.68      175.05     20.86 o 
   5   5   3      118.57      125.74     15.31 o 
   7   5   3     2015.05     1969.88     56.33 o 
   9   5   3      394.72      402.70     30.68 o 
  11   5   3        0.13       -2.76     19.16 o 
  13   5   3       88.27       78.04     21.08 o 
  15   5   3       42.52       36.73     29.06 o 
  17   5   3      146.69      158.81     35.16 o 
 -22   6   3       31.69       41.79     41.58 o 
 -20   6   3       14.94       11.50     25.48 o 
 -18   6   3       28.24       18.52     29.33 o 
 -16   6   3      170.96      196.97     33.74 o 
 -14   6   3        0.09       -1.99     15.52 o 
 -12   6   3      311.22      350.93     47.95 o 
 -10   6   3     1807.84     1936.47    102.94 o 
  -8   6   3      113.67      117.70     35.74 o 
  -6   6   3     1147.31     1168.83     61.26 o 
  -4   6   3      499.05      454.31     36.31 o 
  -2   6   3      201.97      221.29     23.98 o 
   0   6   3      934.88      943.25     45.93 o 
   2   6   3      170.24      205.83     32.98 o 
   4   6   3     3982.38     3859.24    149.81 o 
   6   6   3       78.28       42.12     14.39 o 
   8   6   3      122.78      130.15     25.39 o 
  10   6   3      267.14      261.38     31.35 o 
  12   6   3        0.05       -9.84     18.05 o 
  14   6   3      107.54      159.54     30.86 o 
  16   6   3        3.26      -39.39     42.31 o 
 -21   7   3        1.57       24.32     38.19 o 
 -19   7   3      150.96      121.71     33.54 o 
 -17   7   3       16.84       47.24     28.30 o 
 -15   7   3       88.08      104.95     28.04 o 
 -13   7   3      407.42      448.65     43.88 o 
 -11   7   3      165.03      208.43     31.17 o 
  -9   7   3     1048.70     1054.12     58.72 o 
  -7   7   3      127.32      156.71     30.49 o 
  -5   7   3      265.65      287.74     21.68 o 
  -3   7   3     7405.37     6897.83    131.55 o 
  -1   7   3      692.61      683.87     49.09 o 
   1   7   3     1037.73     1047.72     70.89 o 
   3   7   3      512.97      435.22     34.65 o 
   5   7   3     1344.01     1246.47     66.23 o 
   7   7   3       68.44       26.24     19.58 o 
   9   7   3      241.49      289.61     54.12 o 
  11   7   3       18.19       -7.81     24.67 o 
  13   7   3        1.07      -10.42     22.31 o 
  15   7   3        1.08      -20.49     35.58 o 
 -20   8   3       47.26       51.16     36.82 o 
 -18   8   3      139.53      176.70     53.34 o 
 -16   8   3       72.44       96.48     33.67 o 
 -14   8   3      112.79       96.71     36.80 o 
 -12   8   3      142.37      110.89     30.58 o 
 -10   8   3        4.30       18.67     20.75 o 
  -8   8   3      312.35      297.03     36.93 o 
  -6   8   3     1189.98     1397.61    126.92 o 
  -4   8   3      474.75      456.91     33.45 o 
  -2   8   3     1079.56     1062.02     69.30 o 
   0   8   3      459.86      557.43     50.04 o 
   2   8   3       95.43       70.55     41.58 o 
   4   8   3        4.65      -11.87     18.16 o 
   6   8   3      695.59      713.03     54.59 o 
   8   8   3       84.51      112.94     36.75 o 
  10   8   3       51.04       68.16     28.35 o 
  12   8   3      116.18      141.65     53.68 o 
  14   8   3       27.05       13.24     67.11 o 
 -17   9   3      909.95      970.99     80.27 o 
 -15   9   3      248.21      225.36     42.19 o 
 -13   9   3       38.65        4.22     35.01 o 
 -11   9   3      460.13      566.47     64.89 o 
  -9   9   3      192.75      173.61     64.19 o 
  -7   9   3      148.17      255.30     67.11 o 
  -5   9   3     1051.71     1083.95    118.17 o 
  -3   9   3      135.75      153.18     53.98 o 
  -1   9   3      258.21      301.80     39.23 o 
   1   9   3      498.07      482.10    106.50 o 
   3   9   3      367.23      353.16     58.36 o 
   5   9   3      422.94      433.97     45.20 o 
   7   9   3      134.76      137.25     32.28 o 
   9   9   3      250.83       87.20     40.19 o 
  11   9   3      315.78      377.08     63.93 o 
 -16  10   3        1.03      -17.56     31.33 o 
 -14  10   3        9.03       50.33     37.14 o 
 -12  10   3      172.60      138.08     43.76 o 
 -10  10   3       25.22       97.75     53.98 o 
  -8  10   3      204.25      148.81     59.81 o 
  -6  10   3      926.34      649.20    100.66 o 
  -4  10   3      219.75      242.17     67.11 o 
  -2  10   3      158.85      135.68     52.52 o 
   0  10   3      875.37     1009.55    115.25 o 
   2  10   3      179.46      150.73     36.97 o 
   4  10   3       22.83       40.11     26.27 o 
   6  10   3       43.89       58.06     27.51 o 
   8  10   3      317.20      325.21     60.29 o 
  10  10   3        2.70      -21.88     51.06 o 
 -13  11   3       13.82       35.01     53.98 o 
 -11  11   3       70.31       48.14     55.44 o 
  -9  11   3       26.87       49.60     52.52 o 
  -7  11   3      138.80      159.02     65.65 o 
  -5  11   3        3.99       59.81     51.06 o 
  -3  11   3      124.25      141.51     58.36 o 
  -1  11   3        5.72       24.80     46.68 o 
   1  11   3       30.12      106.50     52.52 o 
   3  11   3      208.52      137.13     55.44 o 
   5  11   3      209.27      249.47     64.19 o 
   7  11   3      176.66      201.33     71.49 o 
  -8  12   3        2.28       35.01     53.98 o 
  -6  12   3       53.89      161.94     71.49 o 
  -4  12   3       83.83      217.37     72.94 o 
  -2  12   3        0.37       -7.29     45.23 o 
   0  12   3        0.03       96.29     51.06 o 
   2  12   3        5.26       64.19     51.06 o 
 -24   0   4       48.53      108.80     38.00 o 
 -22   0   4      310.88      371.05     52.49 o 
 -20   0   4        8.12        9.66     26.99 o 
 -18   0   4       12.68        4.29     14.37 o 
 -16   0   4     4602.29     4606.48     77.17 o 
 -14   0   4     1308.43     1245.32     55.44 o 
 -12   0   4      706.84      741.11     71.49 o 
 -10   0   4      271.78      347.07     31.45 o 
  -8   0   4       25.15       29.03     14.93 o 
  -6   0   4      332.41      318.49     13.37 o 
  -4   0   4     2675.44     2507.21     41.69 o 
  -2   0   4     2585.96     2431.08     37.55 o 
   0   0   4      766.23      823.43     25.34 o 
   2   0   4       37.04       28.44      8.20 o 
   4   0   4     8666.29     9032.26    127.25 o 
   6   0   4       13.45       -1.99     11.72 o 
   8   0   4      922.18      863.73     69.82 o 
  10   0   4     1594.83     1748.29     97.79 o 
  12   0   4        6.19       -7.06     22.07 o 
  14   0   4      151.34      129.84     70.76 o 
  16   0   4      207.36      261.62     55.44 o 
  18   0   4       39.33      124.00     62.73 o 
 -25   1   4        0.24       10.98     23.10 o 
 -23   1   4       25.52       21.91     20.89 o 
 -21   1   4       33.03       41.41     20.00 o 
 -19   1   4      115.82      143.56     20.13 o 
 -17   1   4     1574.60     1580.85     31.75 o 
 -15   1   4       19.38       13.78      7.10 o 
 -13   1   4     4119.10     4009.99     62.95 o 
 -11   1   4     5473.30     5275.35     90.04 o 
  -9   1   4      396.12      424.79     14.24 o 
  -7   1   4     1746.18     1732.48     31.64 o 
  -5   1   4     3117.53     3092.40     34.04 o 
  -3   1   4      364.54      317.11     12.36 o 
  -1   1   4     2246.86     2485.24     34.25 o 
   1   1   4       31.58       18.85      5.69 o 
   3   1   4      584.41      566.20     24.28 o 
   5   1   4        9.43       23.61      9.19 o 
   7   1   4      607.48      613.92     30.49 o 
   9   1   4     2504.49     2396.80     57.20 o 
  11   1   4      248.69      254.38     32.01 o 
  13   1   4      192.93      150.09     41.01 o 
  15   1   4      194.19      198.21     29.27 o 
  17   1   4        0.81       38.32     28.39 o 
 -24   2   4        3.08        6.08     25.65 o 
 -22   2   4        0.63        5.87     20.06 o 
 -20   2   4       56.17       56.27     24.11 o 
 -18   2   4      322.71      338.80     23.39 o 
 -16   2   4      667.24      612.06     40.19 o 
 -14   2   4       74.16       77.86     11.09 o 
 -12   2   4       12.77       13.72      8.92 o 
 -10   2   4       42.61       41.11     10.21 o 
  -8   2   4     1699.51     1733.41     24.47 o 
  -6   2   4     1393.29     1443.06     22.59 o 
  -4   2   4      351.00      333.44     11.85 o 
  -2   2   4     8610.29     9093.86     85.23 o 
   0   2   4     1157.99     1188.25     25.19 o 
   2   2   4     1893.59     2123.98     45.35 o 
   4   2   4      269.77      233.07     15.83 o 
   6   2   4      385.13      345.83     24.14 o 
   8   2   4     2043.35     1964.51     52.19 o 
  10   2   4      106.69      102.02     20.16 o 
  12   2   4       55.47       37.39     18.91 o 
  14   2   4       72.30       74.17     20.97 o 
  16   2   4        0.08      -13.15     19.18 o 
 -23   3   4       37.76       72.55     29.46 o 
 -21   3   4       16.18       41.47     32.38 o 
 -19   3   4       56.02       60.86     18.30 o 
 -17   3   4      699.86      674.16     45.95 o 
 -15   3   4       11.97       17.62     11.28 o 
 -13   3   4        0.43        8.90      7.40 o 
 -11   3   4      214.11      205.10     20.95 o 
  -9   3   4        0.08        9.66      6.12 o 
  -7   3   4     2198.74     2231.26     42.08 o 
  -5   3   4       77.20       84.08     10.00 o 
  -3   3   4     2065.49     2242.95     32.10 o 
  -1   3   4      403.87      399.60     19.91 o 
   1   3   4      158.40      136.68     15.03 o 
   3   3   4      332.82      302.23     16.17 o 
   5   3   4      276.84      293.91     18.77 o 
   7   3   4        3.98        0.77      9.25 o 
   9   3   4     1340.38     1280.07     44.27 o 
  11   3   4     1148.56     1153.17     51.00 o 
  13   3   4       10.62       24.31     16.87 o 
  15   3   4       63.10       90.62     23.47 o 
  17   3   4       71.47       61.27     56.90 o 
 -24   4   4        4.50       12.87     31.45 o 
 -22   4   4        4.62      -25.93     25.93 o 
 -20   4   4       72.47       42.67     32.96 o 
 -18   4   4       17.41        9.37     19.27 o 
 -16   4   4        5.24       19.98     16.30 o 
 -14   4   4      212.93      232.57     16.04 o 
 -12   4   4      638.90      725.59     30.35 o 
 -10   4   4      329.66      311.75     24.43 o 
  -8   4   4      309.49      265.13     17.82 o 
  -6   4   4       46.09       58.47     10.66 o 
  -4   4   4     1344.10     1424.16     46.13 o 
  -2   4   4     3682.22     3729.73     61.31 o 
   0   4   4       37.75       18.12      7.86 o 
   2   4   4      198.56      182.46     18.32 o 
   4   4   4      100.74      107.93     18.89 o 
   6   4   4       97.71      101.27     14.32 o 
   8   4   4        0.26       14.09     11.86 o 
  10   4   4       31.91       34.56     16.41 o 
  12   4   4        0.65       -3.91     16.04 o 
  14   4   4       15.69        1.70     17.75 o 
  16   4   4       54.59       74.40     53.98 o 
 -23   5   4       48.68       78.34     42.36 o 
 -21   5   4       84.10       81.85     39.04 o 
 -19   5   4      318.29      328.99     46.25 o 
 -17   5   4        0.06      -19.47     19.47 o 
 -15   5   4      227.24      192.03     23.78 o 
 -13   5   4     2032.04     1937.85     98.41 o 
 -11   5   4     1671.00     1679.45     57.91 o 
  -9   5   4       80.58       93.83     14.32 o 
  -7   5   4     1790.09     1785.35     57.07 o 
  -5   5   4     1374.27     1389.60     48.28 o 
  -3   5   4      157.34      213.39     22.79 o 
  -1   5   4      678.45      645.74     33.85 o 
   1   5   4     1714.13     1692.79     39.68 o 
   3   5   4       43.28       41.47     13.31 o 
   5   5   4      226.95      229.61     20.74 o 
   7   5   4     1060.92     1070.69     50.69 o 
   9   5   4       55.26       35.90     16.19 o 
  11   5   4      268.12      273.51     30.27 o 
  13   5   4      214.42      211.27     35.06 o 
  15   5   4        6.12       20.42     45.23 o 
 -22   6   4       70.07       55.86     70.76 o 
 -20   6   4       95.07       79.07     39.39 o 
 -18   6   4       56.59       94.68     32.01 o 
 -16   6   4      110.31      135.43     29.32 o 
 -14   6   4      387.89      413.23     39.48 o 
 -12   6   4      409.82      345.93     34.68 o 
 -10   6   4      157.15      169.34     26.16 o 
  -8   6   4     2152.35     2120.42     96.47 o 
  -6   6   4      497.17      479.59     37.94 o 
  -4   6   4      506.05      535.39     32.82 o 
  -2   6   4      641.02      753.80     60.07 o 
   0   6   4     1391.13     1459.64     96.46 o 
   2   6   4     3737.33     3637.22    156.17 o 
   4   6   4     2435.22     2298.37     70.16 o 
   6   6   4      115.14      165.05     28.58 o 
   8   6   4     1026.47     1016.51     57.00 o 
  10   6   4       60.48       75.70     24.02 o 
  12   6   4      509.28      624.13     51.80 o 
  14   6   4       53.35      141.51     64.19 o 
 -21   7   4        0.03       36.72     39.63 o 
 -19   7   4       54.88       61.46     29.61 o 
 -17   7   4      113.79       88.85     31.01 o 
 -15   7   4      162.05      225.65     46.42 o 
 -13   7   4      497.46      618.02     61.77 o 
 -11   7   4      670.25      707.78     58.85 o 
  -9   7   4      729.92      812.66    142.97 o 
  -7   7   4     2951.10     2920.71    114.49 o 
  -5   7   4      548.42      513.17     56.48 o 
  -3   7   4      287.73      254.92     27.89 o 
  -1   7   4       10.48       47.79     20.33 o 
   1   7   4      185.82      187.06     32.25 o 
   3   7   4     1153.06     1347.11     90.15 o 
   5   7   4       34.12       31.96     27.32 o 
   7   7   4       41.24       27.74     56.90 o 
   9   7   4      184.98      212.35     38.45 o 
  11   7   4       26.37       12.68     26.03 o 
  13   7   4       34.88      -16.05     40.85 o 
 -20   8   4        6.42       24.54     37.09 o 
 -18   8   4       83.17      105.15     35.48 o 
 -16   8   4       67.82       92.56     31.76 o 
 -14   8   4        4.28       15.89     28.66 o 
 -12   8   4       24.49      -13.77     23.19 o 
 -10   8   4      376.63      354.22     39.79 o 
  -8   8   4      108.33       84.62     45.23 o 
  -6   8   4      178.15      186.74     58.36 o 
  -4   8   4      112.37      124.00     51.06 o 
  -2   8   4      885.38      886.66     58.28 o 
   0   8   4        0.03      -16.02     16.02 o 
   2   8   4       15.12       25.67     21.67 o 
   4   8   4      160.25      122.61     29.61 o 
   6   8   4        0.08       19.49     22.41 o 
   8   8   4        4.49        9.49     32.48 o 
  10   8   4      381.81      327.79     60.07 o 
  12   8   4      109.33      174.76     49.48 o 
 -17   9   4       95.88      127.48     54.89 o 
 -15   9   4       19.33       57.90     41.58 o 
 -13   9   4        0.02      -10.21     30.95 o 
 -11   9   4        0.98      -14.01     24.28 o 
  -9   9   4       10.72       39.39     43.77 o 
  -7   9   4        6.00       40.85     45.23 o 
  -5   9   4        2.24       24.80     42.31 o 
  -3   9   4      145.30       94.83     51.06 o 
  -1   9   4      230.04      172.15     58.36 o 
   1   9   4      129.37      166.49     46.38 o 
   3   9   4        9.82       -3.21     22.73 o 
   5   9   4       66.24       94.13     43.15 o 
   7   9   4        0.85       23.50     36.45 o 
   9   9   4       15.56       43.77     51.06 o 
  11   9   4       59.16       52.52     55.44 o 
 -16  10   4       11.00       -6.19     34.00 o 
 -14  10   4       18.62      -32.10     96.29 o 
 -12  10   4       13.71      -36.47     45.23 o 
 -10  10   4      297.21      290.32     80.24 o 
  -8  10   4       12.14      -14.59     39.39 o 
  -6  10   4       11.35       -7.29     39.39 o 
  -4  10   4        7.73      -16.05     40.85 o 
  -2  10   4       10.58      -16.05     40.85 o 
   0  10   4       21.52       30.64     43.77 o 
   2  10   4       53.92       48.31     34.67 o 
   4  10   4       76.09       88.09     29.78 o 
   6  10   4       11.32       24.62     28.14 o 
   8  10   4        7.06      -49.60     49.60 o 
 -13  11   4       88.34       70.03     64.19 o 
 -11  11   4      219.70      135.68     72.94 o 
  -9  11   4        0.47      -37.93     37.93 o 
  -7  11   4      278.62      256.76     75.86 o 
  -5  11   4      298.41      342.84     84.62 o 
  -3  11   4       85.01       27.72     49.60 o 
  -1  11   4       62.22      107.96     58.36 o 
   1  11   4      274.35      234.88     70.03 o 
   3  11   4      538.58      599.60    102.12 o 
   5  11   4        7.24      -20.42     43.77 o 
  -6  12   4       39.66       59.81     59.81 o 
  -4  12   4       14.11      -35.01     45.23 o 
  -2  12   4      117.34      154.64     67.11 o 
   0  12   4       18.15       27.72     58.36 o 
 -25   1   5        4.71       12.83     25.24 o 
 -23   1   5        0.19       21.18     19.83 o 
 -21   1   5      240.47      187.13     28.82 o 
 -19   1   5       48.79       32.53     17.75 o 
 -17   1   5     2009.97     1984.12     67.76 o 
 -15   1   5      466.38      491.42     22.43 o 
 -13   1   5       10.55        0.12     23.01 o 
 -11   1   5     3385.95     3450.97     58.67 o 
  -9   1   5      323.32      294.57     14.15 o 
  -7   1   5     2525.57     2341.50     32.95 o 
  -5   1   5     1178.31     1208.82     20.64 o 
  -3   1   5     1181.71     1258.47     21.39 o 
  -1   1   5    12778.03    12942.27    117.18 o 
   1   1   5       12.81        3.63      8.51 o 
   3   1   5     5599.55     5560.69     73.27 o 
   5   1   5     2053.90     1990.59     42.56 o 
   7   1   5       52.34       61.71     12.79 o 
   9   1   5      808.63      810.86     67.80 o 
  11   1   5      288.61      286.62     36.43 o 
  13   1   5      119.49      105.67     26.31 o 
  15   1   5      118.83      136.47     44.83 o 
 -24   2   5       16.33       -7.81     23.31 o 
 -22   2   5      286.63      240.99     39.71 o 
 -20   2   5      163.93      129.39     36.34 o 
 -18   2   5     1451.82     1422.36     68.07 o 
 -16   2   5     1269.90     1154.63     70.33 o 
 -14   2   5      221.76      227.36     15.92 o 
 -12   2   5      297.38      301.20     16.88 o 
 -10   2   5      252.28      258.38     15.70 o 
  -8   2   5     5108.28     5153.32     58.96 o 
  -6   2   5     2207.45     2143.91     31.68 o 
  -4   2   5      647.10      636.89     22.21 o 
  -2   2   5      126.75      115.45     11.99 o 
   0   2   5     1465.85     1369.23     38.71 o 
   2   2   5        3.62       -2.55     10.03 o 
   4   2   5     1461.50     1422.25     43.47 o 
   6   2   5     5374.07     5139.50     76.10 o 
   8   2   5      609.23      586.64     34.70 o 
  10   2   5       12.84       32.51     15.74 o 
  12   2   5      347.97      287.54     30.26 o 
  14   2   5        7.93       -6.35     23.70 o 
  16   2   5       78.22       76.21     43.83 o 
 -25   3   5        8.41       -7.09     26.27 o 
 -23   3   5      169.70      194.27     49.23 o 
 -21   3   5      197.13      170.14     42.74 o 
 -19   3   5      112.69       83.89     32.96 o 
 -17   3   5      218.52      223.19     24.85 o 
 -15   3   5     1314.94     1376.44     84.65 o 
 -13   3   5      238.11      222.48     19.31 o 
 -11   3   5       28.98       26.98      5.69 o 
  -9   3   5     4136.70     4200.05     47.82 o 
  -7   3   5     3436.33     3553.49     63.71 o 
  -5   3   5      561.41      519.16     22.54 o 
  -3   3   5     5026.34     5191.85     70.61 o 
  -1   3   5      892.09      813.79     37.88 o 
   1   3   5     2559.64     2543.89     54.66 o 
   3   3   5     1167.21     1120.71     30.84 o 
   5   3   5       22.90       33.35     11.42 o 
   7   3   5     1730.65     1735.51     55.27 o 
   9   3   5      108.16       68.87     18.83 o 
  11   3   5       39.20       11.84     21.69 o 
  13   3   5      618.57      582.76     53.70 o 
  15   3   5       12.89       61.71     39.16 o 
 -24   4   5        0.02       48.26     75.13 o 
 -22   4   5        1.95        2.40     43.04 o 
 -20   4   5       15.92      -16.07     29.91 o 
 -18   4   5        4.23      -20.10     20.10 o 
 -16   4   5      928.26      870.43     52.78 o 
 -14   4   5       27.92       53.78     35.37 o 
 -12   4   5      121.50      122.93     13.44 o 
 -10   4   5     2196.53     2217.31     48.93 o 
  -8   4   5     1060.52     1131.75     33.77 o 
  -6   4   5       82.39      102.99     12.40 o 
  -4   4   5     4835.14     4706.86    104.25 o 
  -2   4   5      608.48      587.90     31.53 o 
   0   4   5      263.86      277.46     21.82 o 
   2   4   5     3551.43     3442.31     67.95 o 
   4   4   5      713.35      638.55     33.11 o 
   6   4   5      361.31      415.05     26.34 o 
   8   4   5      705.91      759.16     46.41 o 
  10   4   5      113.19       65.41     40.71 o 
  12   4   5      146.81      187.54     33.00 o 
  14   4   5      109.83      174.79     50.42 o 
 -23   5   5        8.96      -33.86     33.86 o 
 -21   5   5       65.54       15.60     33.23 o 
 -19   5   5       87.41      102.39    126.92 o 
 -17   5   5        7.55       49.35     22.62 o 
 -15   5   5       40.04       95.52     32.38 o 
 -13   5   5      184.50      176.14     24.01 o 
 -11   5   5        1.11       -2.65      8.77 o 
  -9   5   5      460.86      506.57     42.96 o 
  -7   5   5       17.55       23.63     12.48 o 
  -5   5   5      232.00      265.08     17.56 o 
  -3   5   5      611.39      655.09     46.12 o 
  -1   5   5      176.60      172.77     18.70 o 
   1   5   5       47.59       13.64     12.45 o 
   3   5   5      211.08      222.92     25.09 o 
   5   5   5       10.91        8.50     13.07 o 
   7   5   5       37.67       22.45     19.34 o 
   9   5   5       82.37       36.01     21.31 o 
  11   5   5      116.79      141.11     29.59 o 
  13   5   5       39.11        5.27     33.23 o 
 -22   6   5       12.07      -29.79     29.79 o 
 -20   6   5       22.31       19.44     32.95 o 
 -18   6   5        1.84      -25.26     25.26 o 
 -16   6   5      244.58      248.48     35.81 o 
 -14   6   5        3.04      -22.02     22.02 o 
 -12   6   5      630.99      638.69     39.34 o 
 -10   6   5      153.66      137.79     22.53 o 
  -8   6   5       36.01        9.26     16.39 o 
  -6   6   5      572.40      544.61     56.21 o 
  -4   6   5       38.28       34.59     18.00 o 
  -2   6   5     2145.65     1925.90     71.62 o 
   0   6   5     1240.22     1375.38     72.23 o 
   2   6   5        0.17        0.99     15.44 o 
   4   6   5      487.92      425.12     69.94 o 
   6   6   5       94.60      109.40     29.00 o 
   8   6   5      235.11      199.37     32.19 o 
  10   6   5      178.43      229.04     34.99 o 
  12   6   5      191.91      232.10     50.04 o 
 -21   7   5        0.41       76.42     40.19 o 
 -19   7   5       10.97        8.61     32.48 o 
 -17   7   5       17.99      -13.91     22.71 o 
 -15   7   5        0.59      -24.23     24.23 o 
 -13   7   5      247.58      277.47     45.46 o 
 -11   7   5        2.38       21.33     20.69 o 
  -9   7   5     3489.52     3371.16     96.17 o 
  -7   7   5      219.89      100.02     45.95 o 
  -5   7   5      822.42      840.64     73.22 o 
  -3   7   5     2348.30     2317.03     69.46 o 
  -1   7   5     1814.14     1771.90     94.88 o 
   1   7   5      631.42      607.01     63.86 o 
   3   7   5      342.42      252.90     64.92 o 
   5   7   5      153.34      167.48     53.23 o 
   7   7   5      564.75      684.13     75.82 o 
   9   7   5        0.05       19.61     48.87 o 
  11   7   5       29.60       21.88     46.68 o 
 -20   8   5       11.80       30.45     36.35 o 
 -18   8   5      104.29      108.33     68.57 o 
 -16   8   5      108.45       87.23     37.76 o 
 -14   8   5       12.49       -6.82     29.70 o 
 -12   8   5      370.26      340.79     49.76 o 
 -10   8   5        0.42      -23.19     23.19 o 
  -8   8   5        0.30      -24.80     37.93 o 
  -6   8   5       37.22       58.36     42.31 o 
  -4   8   5        5.84       61.27     48.14 o 
  -2   8   5      487.10      568.21     62.90 o 
   0   8   5       35.30       32.18     20.32 o 
   2   8   5      137.87      174.77     32.57 o 
   4   8   5      216.43      251.21     37.95 o 
   6   8   5       32.39       16.26     43.04 o 
   8   8   5       45.70       87.53     55.44 o 
 -17   9   5       50.57       72.50     42.58 o 
 -15   9   5      259.15      256.48     51.55 o 
 -13   9   5      199.10      258.99     50.26 o 
 -11   9   5        1.43        5.84     45.23 o 
  -9   9   5       46.93       58.36     52.52 o 
  -7   9   5      711.16      815.51    115.25 o 
  -5   9   5       29.34       59.81     48.14 o 
  -3   9   5        3.67      -19.80     28.45 o 
  -1   9   5      381.85      516.47     63.29 o 
   1   9   5       38.22        0.79     42.31 o 
   3   9   5       32.91       63.76     44.26 o 
   5   9   5      805.15      825.97     65.92 o 
   7   9   5        5.49       37.93     52.52 o 
 -14  10   5       13.29      -15.74     47.41 o 
 -12  10   5      402.00      579.18    109.42 o 
 -10  10   5      146.39       90.45     61.27 o 
  -8  10   5       26.77       33.55     49.60 o 
  -6  10   5      622.45      792.17    118.17 o 
  -4  10   5      415.42      423.08     93.37 o 
  -2  10   5      317.10      415.87     60.18 o 
   0  10   5      194.20      239.35     51.90 o 
   2  10   5      398.10      413.92     75.13 o 
   4  10   5      178.39      230.76     53.52 o 
   6  10   5       55.09       75.86     55.44 o 
 -11  11   5       29.25      -16.05     49.60 o 
  -9  11   5       13.22       72.94     59.81 o 
  -7  11   5        3.91      -11.67     40.85 o 
  -5  11   5        5.66      116.71     65.65 o 
  -3  11   5      156.47       92.27     43.29 o 
  -1  11   5       74.30       81.85     48.87 o 
   1  11   5        2.61      119.63     59.81 o 
 -24   0   6        5.21       15.43     44.50 o 
 -22   0   6      554.68      549.59     81.70 o 
 -20   0   6      187.72      154.33     35.49 o 
 -18   0   6      424.68      405.45     48.45 o 
 -16   0   6      142.43      147.35     42.31 o 
 -14   0   6      414.47      516.44     65.65 o 
 -12   0   6     3678.79     3472.14    142.97 o 
 -10   0   6      400.19      393.90     53.98 o 
  -8   0   6        4.34        0.91      6.65 o 
  -6   0   6     7895.05     7804.50    103.97 o 
  -4   0   6       92.11       82.02     11.07 o 
  -2   0   6      724.54      751.52     36.60 o 
   0   0   6      751.94      725.70     34.98 o 
   2   0   6     1087.57     1062.09     40.99 o 
   4   0   6       62.03       54.65     17.52 o 
   6   0   6      279.97      326.86     39.67 o 
   8   0   6       50.63       69.79     28.39 o 
  10   0   6        3.55       39.39     49.60 o 
  12   0   6        3.10       -5.84     53.98 o 
 -25   1   6        1.00       25.09     28.09 o 
 -23   1   6      388.68      364.04     56.23 o 
 -21   1   6        8.17      -16.55     17.90 o 
 -19   1   6      415.44      428.42     48.60 o 
 -17   1   6      357.96      365.73     35.12 o 
 -15   1   6       88.69       73.39     19.49 o 
 -13   1   6      114.98      108.23     19.85 o 
 -11   1   6      686.50      711.02     39.16 o 
  -9   1   6      100.48      102.22      8.63 o 
  -7   1   6      109.22       89.38      8.49 o 
  -5   1   6      260.31      253.14     13.35 o 
  -3   1   6     1146.17     1090.91     25.23 o 
  -1   1   6     1031.57     1014.44     29.92 o 
   1   1   6     2278.22     2135.13     59.02 o 
   3   1   6     2525.65     2430.58     63.51 o 
   5   1   6        4.29        3.17     10.37 o 
   7   1   6      270.21      246.72     24.60 o 
   9   1   6      391.65      386.85     37.97 o 
  11   1   6       59.06       37.80     27.05 o 
  13   1   6        2.65      -37.93     49.60 o 
 -24   2   6        1.31        0.09     27.23 o 
 -22   2   6      305.30      320.19     52.58 o 
 -20   2   6      269.49      287.01     47.32 o 
 -18   2   6      198.11      155.03     27.32 o 
 -16   2   6      376.15      352.64     33.47 o 
 -14   2   6      920.63      917.71     47.86 o 
 -12   2   6      153.75      157.48     21.73 o 
 -10   2   6       14.64       19.21      6.74 o 
  -8   2   6     5348.89     5293.53     59.02 o 
  -6   2   6      237.23      227.68     11.30 o 
  -4   2   6        0.16        1.04      6.86 o 
  -2   2   6     2284.85     2286.72     45.66 o 
   0   2   6       29.66       34.96     11.67 o 
   2   2   6        0.47        9.71     13.05 o 
   4   2   6       61.73       96.13     20.79 o 
   6   2   6       10.27        3.29     16.53 o 
   8   2   6      157.15      153.93     27.91 o 
  10   2   6        3.52       -0.98     20.53 o 
  12   2   6        5.21      -15.36     22.92 o 
  14   2   6        0.16      -16.05     58.36 o 
 -23   3   6      212.28      200.47    116.71 o 
 -21   3   6        1.12      -12.43     27.80 o 
 -19   3   6        2.14       17.72     27.80 o 
 -17   3   6      111.52       73.24     30.11 o 
 -15   3   6       83.92      115.09     17.78 o 
 -13   3   6     1173.48     1202.19     33.20 o 
 -11   3   6      963.75      929.40     22.52 o 
  -9   3   6      178.03      172.36     12.74 o 
  -7   3   6        0.21        2.33      7.22 o 
  -5   3   6      287.23      324.88     21.40 o 
  -3   3   6      501.65      476.43     26.62 o 
  -1   3   6      133.67      122.28     17.48 o 
   1   3   6      843.41      870.15     43.17 o 
   3   3   6       86.99       23.18     28.43 o 
   5   3   6      264.91      251.72     36.77 o 
   7   3   6       21.97       13.97     18.89 o 
   9   3   6       22.69       15.25     21.58 o 
  11   3   6        7.92       -2.50     23.11 o 
  13   3   6       27.32        2.06     35.40 o 
 -24   4   6        1.61      -34.55     34.55 o 
 -22   4   6        5.30       12.41     31.45 o 
 -20   4   6        3.41       27.44     29.39 o 
 -18   4   6       17.45       21.30     35.74 o 
 -16   4   6       41.27       14.95     24.50 o 
 -14   4   6       30.42       45.90     19.22 o 
 -12   4   6      115.51      117.03     12.23 o 
 -10   4   6        9.13        0.73      8.72 o 
  -8   4   6      888.26      849.86     36.10 o 
  -6   4   6      152.92      173.09     24.16 o 
  -4   4   6      722.95      744.79     41.16 o 
  -2   4   6      112.40      120.74     17.28 o 
   0   4   6      135.71      177.65     22.02 o 
   2   4   6     1080.99     1088.95     51.24 o 
   4   4   6      258.05      164.78     45.06 o 
   6   4   6       16.01      -15.16     22.46 o 
   8   4   6      131.30      157.55     29.47 o 
  10   4   6       19.41       46.71     24.80 o 
  12   4   6       94.77      102.46     43.81 o 
 -23   5   6        0.55      -20.81     31.35 o 
 -21   5   6      112.60       91.98     40.07 o 
 -19   5   6      274.46      356.29     62.73 o 
 -17   5   6        7.04       48.28     32.38 o 
 -15   5   6      260.80      289.24     93.37 o 
 -13   5   6      259.74      310.64     33.27 o 
 -11   5   6        0.55       12.00     11.68 o 
  -9   5   6     1257.97     1294.14     58.20 o 
  -7   5   6      510.39      427.93     37.25 o 
  -5   5   6       10.29       -5.58     16.22 o 
  -3   5   6     1240.61     1251.44     86.24 o 
  -1   5   6        6.52       20.29     14.21 o 
   1   5   6      166.47      166.85     23.14 o 
   3   5   6      999.12     1008.29     57.02 o 
   5   5   6       42.03       39.51     26.33 o 
   7   5   6        2.58       13.86     24.64 o 
   9   5   6      200.34      247.89     36.33 o 
  11   5   6      378.08      437.88    123.28 o 
 -22   6   6        0.07       30.51     36.06 o 
 -20   6   6      119.01      171.48    105.77 o 
 -18   6   6      514.74      430.54     58.46 o 
 -16   6   6       67.20       37.12     33.55 o 
 -14   6   6     2582.18     2569.44     84.97 o 
 -12   6   6      808.42      811.53     86.75 o 
 -10   6   6      179.72      205.38     20.90 o 
  -8   6   6      983.71     1041.45     61.51 o 
  -6   6   6     1070.13     1029.84     60.79 o 
  -4   6   6       94.62       41.60     20.65 o 
  -2   6   6      442.19      500.69     56.16 o 
   0   6   6       40.30       -5.43     26.26 o 
   2   6   6       33.17       53.27     24.87 o 
   4   6   6        2.34       17.33     22.06 o 
   6   6   6      320.22      398.37     49.32 o 
   8   6   6        0.10       18.01     42.76 o 
  10   6   6        8.99       17.51     51.06 o 
 -21   7   6       10.24       32.18     37.56 o 
 -19   7   6       24.08       -9.48     33.01 o 
 -17   7   6      187.43      181.85     45.83 o 
 -15   7   6      211.17      175.30     44.04 o 
 -13   7   6      150.87      217.18     34.77 o 
 -11   7   6        9.84        3.74     21.43 o 
  -9   7   6       24.08        5.00     19.94 o 
  -7   7   6      972.41     1039.38     78.83 o 
  -5   7   6      561.68      698.89     66.46 o 
  -3   7   6     1172.10     1218.51     88.16 o 
  -1   7   6      837.74      911.03    132.76 o 
   1   7   6      226.89      287.86     49.96 o 
   3   7   6      258.12      295.55     63.46 o 
   5   7   6      512.62      489.81     64.89 o 
   7   7   6      154.21      168.72     48.93 o 
 -18   8   6       11.89      -15.96     45.23 o 
 -16   8   6       18.10       58.48     35.75 o 
 -14   8   6      176.98      206.90     45.21 o 
 -12   8   6      270.20      308.27     49.00 o 
 -10   8   6      205.40      261.14     75.86 o 
  -8   8   6      107.93       92.57     56.17 o 
  -6   8   6        0.44      -20.03     26.99 o 
  -4   8   6      151.50      179.64     42.14 o 
  -2   8   6       33.22       37.79     32.19 o 
   0   8   6      354.64      303.79     52.58 o 
   2   8   6       53.30       50.48     32.48 o 
   4   8   6       21.44       51.79     37.14 o 
   6   8   6       10.50      112.33     58.36 o 
 -17   9   6        7.05       19.66     37.50 o 
 -15   9   6        4.43       43.14     38.18 o 
 -13   9   6        0.97       13.13     43.77 o 
 -11   9   6        3.99      -37.93     37.93 o 
  -9   9   6        2.55       -8.75     45.23 o 
  -7   9   6        3.59       23.17     34.89 o 
  -5   9   6       38.76       53.39     33.63 o 
  -3   9   6        2.15       -0.47     30.11 o 
  -1   9   6       12.48        6.60     33.51 o 
   1   9   6        2.70        2.82     30.74 o 
   3   9   6       26.78       28.27     38.13 o 
   5   9   6      183.05      217.37     77.32 o 
 -14  10   6       18.24      -45.23     55.44 o 
 -12  10   6       24.04       67.11     62.73 o 
 -10  10   6        6.61        2.92     55.44 o 
  -8  10   6       75.42       55.44     55.44 o 
  -6  10   6      183.84      182.17     60.54 o 
  -4  10   6       85.87       82.83     68.57 o 
  -2  10   6        0.27      -30.74     30.74 o 
   0  10   6      213.94      258.71     56.69 o 
   2  10   6        0.80      -13.13     49.60 o 
  -7  11   6       25.86       17.29     41.11 o 
  -5  11   6      167.51      180.75     49.39 o 
  -3  11   6      265.36      309.70     60.29 o 
 -25   1   7       59.72       46.56     31.32 o 
 -23   1   7       11.68       14.27     24.29 o 
 -21   1   7       47.43        3.97     22.45 o 
 -19   1   7       45.29       45.10     21.26 o 
 -17   1   7        4.92       41.42     19.70 o 
 -15   1   7        5.81       11.14     16.55 o 
 -13   1   7      112.98       98.91     21.17 o 
 -11   1   7       53.88       47.57     11.61 o 
  -9   1   7        0.56        9.14      6.78 o 
  -7   1   7     1056.02     1020.60     23.76 o 
  -5   1   7       41.92       39.33      9.52 o 
  -3   1   7     2467.89     2356.85     49.28 o 
  -1   1   7     1971.44     1842.57     64.37 o 
   1   1   7      540.21      577.56     34.65 o 
   3   1   7      903.95     1005.99     57.59 o 
   5   1   7      299.54      326.35     55.60 o 
   7   1   7      146.45      112.75     40.19 o 
   9   1   7      513.49      545.53     66.34 o 
  11   1   7      223.71      268.43     90.45 o 
 -24   2   7      335.77      315.77     77.18 o 
 -22   2   7      393.46      419.07     59.31 o 
 -20   2   7        1.88        6.36     25.54 o 
 -18   2   7        2.85      -19.94     21.37 o 
 -16   2   7      783.56      711.43     45.64 o 
 -14   2   7     1029.66     1038.10     48.64 o 
 -12   2   7        9.94        3.24     10.63 o 
 -10   2   7        1.23       -3.92      6.15 o 
  -8   2   7      563.11      562.52     18.50 o 
  -6   2   7      198.93      201.74     15.25 o 
  -4   2   7       11.71       -0.67     11.01 o 
  -2   2   7     1049.18     1006.61     38.74 o 
   0   2   7     1523.44     1394.37     51.05 o 
   2   2   7       19.49       10.65     15.48 o 
   4   2   7      166.91      168.21     35.12 o 
   6   2   7       75.98       82.28     31.92 o 
   8   2   7       86.05       64.04     42.68 o 
  10   2   7      273.89      304.48     87.53 o 
 -23   3   7        5.59      -18.79     30.11 o 
 -21   3   7        4.03        4.80     28.35 o 
 -19   3   7       47.15       36.29     28.83 o 
 -17   3   7       45.12       33.11     27.32 o 
 -15   3   7      183.83      250.88     38.43 o 
 -13   3   7     1642.30     1562.19     44.60 o 
 -11   3   7      313.06      327.38     17.31 o 
  -9   3   7      151.53      158.24     13.22 o 
  -7   3   7      814.91      814.12     37.44 o 
  -5   3   7     1387.95     1404.13     40.08 o 
  -3   3   7       21.71       43.62     13.88 o 
  -1   3   7        0.05       -4.48     12.40 o 
   1   3   7     1440.14     1391.90     53.19 o 
   3   3   7      143.71      234.04     37.52 o 
   5   3   7      115.02       89.91     31.06 o 
   7   3   7      419.64      411.98     70.36 o 
   9   3   7        0.75      -16.12     27.46 o 
  11   3   7       21.12       17.51     59.81 o 
 -22   4   7      120.51      119.66     71.49 o 
 -20   4   7       78.29       47.92     33.23 o 
 -18   4   7      148.53      111.17     36.06 o 
 -16   4   7      138.47      167.87     50.33 o 
 -14   4   7       78.95      115.79     29.86 o 
 -12   4   7        6.52       -7.27     13.17 o 
 -10   4   7      527.52      556.73     29.85 o 
  -8   4   7      153.03      155.09     21.78 o 
  -6   4   7      141.42      120.57     22.06 o 
  -4   4   7      709.70      647.99     36.94 o 
  -2   4   7       29.77       15.41     14.62 o 
   0   4   7     1019.48     1000.00     50.41 o 
   2   4   7      122.59      149.37     28.64 o 
   4   4   7       50.54       69.35     29.30 o 
   6   4   7     1061.12      946.39     73.00 o 
   8   4   7      112.66      111.41     45.95 o 
  10   4   7       10.96        4.38     56.90 o 
 -21   5   7        5.55       24.64     33.51 o 
 -19   5   7      212.73      201.43     45.83 o 
 -17   5   7      114.62       88.57     39.39 o 
 -15   5   7        5.71        8.63     24.09 o 
 -13   5   7        1.93      -14.10     22.78 o 
 -11   5   7      182.02      189.76     22.78 o 
  -9   5   7       88.78      112.46     28.43 o 
  -7   5   7       63.89       30.69     17.75 o 
  -5   5   7       11.56       17.57     20.15 o 
  -3   5   7      288.74      213.41     33.13 o 
  -1   5   7       79.35      141.95     40.33 o 
   1   5   7      306.06      394.18     39.52 o 
   3   5   7       83.98       63.33     28.02 o 
   5   5   7       13.28        7.55     25.38 o 
   7   5   7      247.71      192.49     43.24 o 
   9   5   7       54.83      121.09     71.49 o 
 -20   6   7       56.45       70.42     77.32 o 
 -18   6   7      108.14      148.61     61.27 o 
 -16   6   7       38.58       52.07     32.95 o 
 -14   6   7      299.82      315.60     66.38 o 
 -12   6   7        8.80      -10.39     24.69 o 
 -10   6   7       58.22       68.76     20.28 o 
  -8   6   7       99.66      118.47     27.41 o 
  -6   6   7      316.51      341.68     48.72 o 
  -4   6   7        0.67       -8.37     22.09 o 
  -2   6   7      112.35      125.81     36.07 o 
   0   6   7        3.84      -22.74     25.65 o 
   2   6   7       12.28       20.80     25.24 o 
   4   6   7      125.77       82.61     36.92 o 
   6   6   7      183.22      175.39     41.27 o 
   8   6   7      134.80      126.92     74.40 o 
 -19   7   7      282.10      239.04     91.18 o 
 -17   7   7        0.64      -18.97     29.92 o 
 -15   7   7      133.17      154.64     68.57 o 
 -13   7   7        2.29       64.19     56.90 o 
 -11   7   7       54.92       48.14     46.68 o 
  -9   7   7      682.62      700.17     66.25 o 
  -7   7   7      385.32      388.33     52.52 o 
  -5   7   7        1.85       22.97     27.69 o 
  -3   7   7      116.36       42.87     38.66 o 
  -1   7   7       44.57       33.99     30.49 o 
   1   7   7      827.91      931.96     86.63 o 
   3   7   7        1.67       -5.62     30.31 o 
   5   7   7      182.14      241.60     83.89 o 
 -18   8   7       19.33      125.46     64.19 o 
 -16   8   7        2.99      -43.77     43.77 o 
 -14   8   7       64.40      118.17     62.73 o 
 -12   8   7      253.58      180.90     71.49 o 
 -10   8   7       91.46       81.70     58.36 o 
  -8   8   7      761.16      642.96    111.60 o 
  -6   8   7      242.50      224.76    103.58 o 
  -4   8   7       85.49      116.12     52.52 o 
  -2   8   7      170.66      192.19     45.57 o 
   0   8   7      162.30      160.33    111.60 o 
   2   8   7        4.37        3.59     33.51 o 
   4   8   7       72.47       50.75     45.23 o 
 -15   9   7        0.87      -14.59     53.98 o 
 -13   9   7      163.96      188.20     75.86 o 
 -11   9   7       56.28      113.79     64.19 o 
  -9   9   7       99.21       51.06     56.90 o 
  -7   9   7       39.04       70.44     35.40 o 
  -5   9   7      118.61      148.46     47.41 o 
  -3   9   7       22.60       74.40     45.95 o 
  -1   9   7      127.90      102.37     44.79 o 
   1   9   7        4.61       -2.18     36.61 o 
 -10  10   7      160.12      204.24     80.24 o 
  -8  10   7      143.72       71.49     68.57 o 
  -6  10   7       83.27       84.56     45.95 o 
  -4  10   7      153.88      167.79     70.03 o 
  -2  10   7      263.98      241.65     57.66 o 
 -24   0   8       49.84        0.00     45.23 o 
 -22   0   8       35.54       58.36     48.14 o 
 -20   0   8       58.13       93.22     31.45 o 
 -18   0   8      185.96      313.66     64.19 o 
 -16   0   8       18.92       52.52     33.55 o 
 -14   0   8        0.82       -1.46     29.18 o 
 -12   0   8     2363.23     2286.07    125.46 o 
 -10   0   8       23.78       35.40     13.27 o 
  -8   0   8     3850.90     4158.37    101.50 o 
  -6   0   8     1770.18     1669.01     55.34 o 
  -4   0   8     2062.24     2116.21     66.36 o 
  -2   0   8     2461.99     2633.44     87.76 o 
   0   0   8      552.71      536.56     59.76 o 
   2   0   8       18.15       62.92     37.20 o 
   4   0   8     1068.36     1342.74    190.38 o 
   6   0   8      191.20      256.20     57.08 o 
   8   0   8        1.89       11.67     64.19 o 
 -23   1   8       11.59        0.21     25.84 o 
 -21   1   8        2.46      -16.76     20.68 o 
 -19   1   8      328.57      368.16     97.02 o 
 -17   1   8        0.79       10.98     18.76 o 
 -15   1   8       38.35       55.38     20.12 o 
 -13   1   8      430.74      466.25     38.37 o 
 -11   1   8        2.46        1.41     13.19 o 
  -9   1   8      272.40      266.32     14.91 o 
  -7   1   8      480.81      550.72     24.90 o 
  -5   1   8     1360.16     1276.44     41.31 o 
  -3   1   8      215.37      214.52     20.81 o 
  -1   1   8        4.90       13.84     14.66 o 
   1   1   8      195.76      218.82     34.74 o 
   3   1   8       42.42       25.69     26.53 o 
   5   1   8      171.60      159.70     59.38 o 
   7   1   8        4.96      -10.23     25.42 o 
   9   1   8        0.77      -19.64     41.69 o 
 -22   2   8       41.06       38.66     33.01 o 
 -20   2   8      225.03      142.97     49.60 o 
 -18   2   8      179.48      183.72     37.79 o 
 -16   2   8       11.63       22.81     22.62 o 
 -14   2   8      391.10      403.94     40.96 o 
 -12   2   8      328.80      347.86     27.85 o 
 -10   2   8      112.59      121.17     36.43 o 
  -8   2   8      616.35      613.22     29.08 o 
  -6   2   8      516.24      530.39     27.84 o 
  -4   2   8      286.88      292.38     22.85 o 
  -2   2   8        0.32       -3.96     12.43 o 
   0   2   8       34.76       31.32     18.76 o 
   2   2   8      978.35      991.47     72.65 o 
   4   2   8       56.17       76.73     31.63 o 
   6   2   8      113.72      140.25     38.72 o 
   8   2   8      162.19       96.29     74.40 o 
 -23   3   8        2.52       12.03     41.58 o 
 -21   3   8        0.01       -8.49     31.35 o 
 -19   3   8       93.98      125.64     37.50 o 
 -17   3   8      181.06      111.99     34.00 o 
 -15   3   8      247.59      272.13     70.03 o 
 -13   3   8        0.33      -20.32     20.32 o 
 -11   3   8       22.86       40.08     26.17 o 
  -9   3   8      698.61      756.31     47.94 o 
  -7   3   8      189.95      193.12     20.10 o 
  -5   3   8     1090.88     1096.41     42.88 o 
  -3   3   8      187.75      170.77     20.02 o 
  -1   3   8       12.69        5.56     16.34 o 
   1   3   8      467.52      500.73     52.13 o 
   3   3   8       38.08       26.33     28.02 o 
   5   3   8       86.99      122.96     39.45 o 
   7   3   8       51.00       21.94     39.16 o 
 -22   4   8        9.32       14.78     31.53 o 
 -20   4   8        4.65        8.65     53.25 o 
 -18   4   8      156.18      120.93     38.13 o 
 -16   4   8       60.01       54.76     30.90 o 
 -14   4   8       30.03        1.46     39.39 o 
 -12   4   8       48.66       25.54     64.19 o 
 -10   4   8      304.59      341.10     37.23 o 
  -8   4   8       20.11       30.52     18.64 o 
  -6   4   8       34.53       35.39     16.83 o 
  -4   4   8      956.46      915.10     53.12 o 
  -2   4   8      246.84      245.69     38.32 o 
   0   4   8        0.01      -12.79     19.28 o 
   2   4   8      166.38      137.20     37.15 o 
   4   4   8       61.35       83.89     33.87 o 
   6   4   8      293.84      286.61     48.27 o 
 -21   5   8       44.14       95.72     44.87 o 
 -19   5   8       40.64       29.18     51.06 o 
 -17   5   8       52.41       96.29     55.44 o 
 -15   5   8      210.49      274.27     72.94 o 
 -13   5   8        3.61      -10.21     40.85 o 
 -11   5   8      241.93      279.36    119.63 o 
  -9   5   8      637.55      800.93     57.96 o 
  -7   5   8       83.45       63.67     22.45 o 
  -5   5   8       47.13       95.24     32.38 o 
  -3   5   8      429.48      430.90     45.46 o 
  -1   5   8       67.82       43.89     23.74 o 
   1   5   8      402.57      451.41     44.90 o 
   3   5   8      527.51      572.98     61.13 o 
   5   5   8       44.38       80.47     35.85 o 
 -20   6   8      463.58      449.34     97.75 o 
 -18   6   8       75.65       36.47     55.44 o 
 -16   6   8       29.63       62.73     56.90 o 
 -14   6   8      363.80      423.08     93.37 o 
 -12   6   8      309.09      294.69     75.86 o 
 -10   6   8       88.38      148.51     42.31 o 
  -8   6   8        1.22        1.46     26.82 o 
  -6   6   8       85.95      114.12     34.27 o 
  -4   6   8      583.84      610.91    110.15 o 
  -2   6   8       79.75       92.13     37.39 o 
   0   6   8        7.04       -6.94     26.07 o 
   2   6   8      147.79      152.45     35.35 o 
   4   6   8        6.25      108.42     48.99 o 
 -17   7   8       85.91       -2.92     45.23 o 
 -15   7   8       38.08       32.10     52.52 o 
 -13   7   8      729.15      830.10    125.46 o 
 -11   7   8      105.73      115.25     61.27 o 
  -9   7   8      420.22      417.24     93.37 o 
  -7   7   8      497.86      609.81    106.50 o 
  -5   7   8       81.78      103.14     37.39 o 
  -3   7   8       98.72       72.59     37.86 o 
  -1   7   8      452.49      520.97     67.90 o 
   1   7   8       62.43       42.41     42.26 o 
   3   7   8       54.70       78.78     55.44 o 
 -16   8   8       48.22       67.11     58.36 o 
 -14   8   8       78.09       56.90     62.73 o 
 -12   8   8       88.04       21.88     61.27 o 
 -10   8   8       22.04       32.10     51.06 o 
  -8   8   8       38.26       51.06     51.06 o 
  -6   8   8      145.86      113.79     64.19 o 
  -4   8   8      120.26      129.57     44.04 o 
  -2   8   8       39.98       89.27     43.18 o 
   0   8   8      411.07      518.66     99.20 o 
 -11   9   8       51.47       46.68     58.36 o 
  -9   9   8       50.05       39.39     62.73 o 
  -7   9   8       18.69       14.59     59.81 o 
  -5   9   8        8.78       43.77     56.90 o 
  -3   9   8       11.02       15.83     39.89 o 
 -23   1   9        7.46       62.03     38.59 o 
 -21   1   9       30.06       33.50     26.76 o 
 -19   1   9      109.06       77.70     28.32 o 
 -17   1   9      305.43      253.01     42.06 o 
 -15   1   9        0.18        2.79     40.12 o 
 -13   1   9      310.80      263.51     41.77 o 
 -11   1   9      186.59      161.81     28.88 o 
  -9   1   9      399.38      399.72     36.63 o 
  -7   1   9       71.61       67.22     16.46 o 
  -5   1   9      458.71      490.14     32.84 o 
  -3   1   9        2.31        9.93     14.87 o 
  -1   1   9        3.67       19.38     21.98 o 
   1   1   9        7.23       29.07     25.58 o 
   3   1   9      135.74      203.85     57.06 o 
   5   1   9       53.25       62.77     31.50 o 
 -22   2   9      113.98      110.55     42.14 o 
 -20   2   9       31.40       21.88     33.01 o 
 -18   2   9       34.37       70.03     48.14 o 
 -16   2   9        0.73      -13.13     36.47 o 
 -14   2   9       91.77       88.99     45.23 o 
 -12   2   9      503.73      563.50     45.77 o 
 -10   2   9       99.17       88.02     25.56 o 
  -8   2   9       56.41       48.47     17.51 o 
  -6   2   9        0.14       -4.99     13.07 o 
  -4   2   9       48.96       74.52     17.27 o 
  -2   2   9       36.18       32.66     23.70 o 
   0   2   9       70.22       75.56     27.00 o 
   2   2   9       89.54      161.84     38.75 o 
   4   2   9       87.98       66.37     31.61 o 
 -21   3   9        9.32      110.88     55.44 o 
 -19   3   9      154.67      113.79     56.90 o 
 -17   3   9        0.50      -23.34     42.31 o 
 -15   3   9        5.22       27.72     40.85 o 
 -13   3   9      155.06      161.60     39.88 o 
 -11   3   9       91.78       83.95     39.39 o 
  -9   3   9      361.99      309.04     64.92 o 
  -7   3   9        5.13       14.24     18.49 o 
  -5   3   9      181.29      202.26     22.07 o 
  -3   3   9      267.82      284.31     31.72 o 
  -1   3   9        2.63       15.69     22.18 o 
   1   3   9       34.63       88.69     39.80 o 
   3   3   9       32.69       74.26     30.97 o 
   5   3   9        8.12      -45.23     64.19 o 
 -20   4   9       76.51       83.16     62.73 o 
 -18   4   9       11.44        8.75     42.31 o 
 -16   4   9        3.76      -37.93     39.39 o 
 -14   4   9      349.25      310.74     75.86 o 
 -12   4   9       11.73        3.03     27.80 o 
 -10   4   9       30.75       49.05     43.77 o 
  -8   4   9      112.14       92.67     78.78 o 
  -6   4   9      293.18      316.29     36.33 o 
  -4   4   9      206.50      262.21     27.84 o 
  -2   4   9      103.00       84.68     23.34 o 
   0   4   9      624.64      652.76     62.25 o 
   2   4   9        7.20       48.40     32.95 o 
   4   4   9        6.66       46.68     65.65 o 
 -19   5   9       19.11      -42.31     42.31 o 
 -17   5   9      105.88        2.92     45.23 o 
 -15   5   9        4.20      -30.64     37.93 o 
 -13   5   9        5.08      -32.10     40.85 o 
 -11   5   9       10.84      -28.88     28.88 o 
  -9   5   9       71.93      101.51     86.80 o 
  -7   5   9        8.54        0.18     43.77 o 
  -5   5   9       12.02       22.79     27.23 o 
  -3   5   9       49.78       34.56     24.79 o 
  -1   5   9        6.91        1.64     24.18 o 
   1   5   9      219.80      209.09     43.22 o 
   3   5   9       55.59       86.07     45.39 o 
 -18   6   9       26.17       83.16     52.52 o 
 -16   6   9       30.91      -18.97     52.52 o 
 -14   6   9       11.53      -26.26     40.85 o 
 -12   6   9        1.85      -30.64     45.23 o 
 -10   6   9       16.36       45.23     55.44 o 
  -8   6   9       13.78      -28.47     32.96 o 
  -6   6   9       84.54       49.64     37.39 o 
  -4   6   9       81.86      151.49     44.44 o 
  -2   6   9        2.16      -29.82     31.15 o 
   0   6   9        3.07       21.65     32.12 o 
 -15   7   9        7.96      -20.42     51.06 o 
 -13   7   9        0.58      -20.42     49.60 o 
 -11   7   9      171.54      182.36     75.86 o 
  -9   7   9       19.07        0.00     48.14 o 
  -7   7   9        9.22       -5.11     39.20 o 
  -5   7   9       15.04       -4.38     51.06 o 
  -3   7   9        5.74        8.23     77.32 o 
  -1   7   9       50.93      106.60     46.39 o 
 -10   8   9       29.27       32.10     56.90 o 
  -8   8   9       57.95       59.81     59.81 o 
  -6   8   9      319.96      242.17     84.62 o 
 -16   0  10       73.85      189.65     56.90 o 
 -14   0  10     1168.70     1296.95    122.55 o 
 -12   0  10      712.55      709.02     94.83 o 
 -10   0  10     1642.95     1558.58    101.99 o 
  -8   0  10      647.77      887.80     87.53 o 
  -6   0  10      198.28      207.16     72.94 o 
  -4   0  10       12.77       27.49     43.04 o 
  -2   0  10     1121.83     1137.99     99.20 o 
   0   0  10      113.55      135.74     48.72 o 
   2   0  10      211.56      336.58    163.39 o 
 -19   1  10       92.68       83.16     51.06 o 
 -17   1  10       14.97       93.37     51.06 o 
 -15   1  10       14.23       -5.84     40.85 o 
 -13   1  10        0.60      -31.91     32.10 o 
 -11   1  10      117.95      108.52     29.01 o 
  -9   1  10      103.82       46.81     30.98 o 
  -7   1  10       20.43       56.38     28.44 o 
  -5   1  10        8.95       24.00     26.72 o 
  -3   1  10       56.97       19.41     23.72 o 
  -1   1  10       50.22       41.56     37.06 o 
   1   1  10        9.00       30.15     27.91 o 
 -20   2  10        0.14        8.75     49.60 o 
 -18   2  10        6.81       45.23     42.31 o 
 -16   2  10       43.10       70.03     55.44 o 
 -14   2  10        0.48        1.46     39.39 o 
 -12   2  10      198.99      205.18     46.42 o 
 -10   2  10       65.30       77.50     43.77 o 
  -8   2  10       22.65       54.23     36.05 o 
  -6   2  10        1.61       11.00     27.41 o 
  -4   2  10      212.79      236.03     41.51 o 
  -2   2  10       64.62       79.38     28.61 o 
   0   2  10       95.41       70.26     38.17 o 
 -19   3  10        3.25       -5.84     42.31 o 
 -17   3  10       35.20       49.60     53.98 o 
 -15   3  10       76.34       55.44     52.52 o 
 -13   3  10        6.86        9.76     29.70 o 
 -11   3  10      141.48      247.25     49.48 o 
  -9   3  10       75.38       96.70     43.18 o 
  -7   3  10        0.64      -17.62     33.23 o 
  -5   3  10      377.03      384.01     42.74 o 
  -3   3  10       38.87       19.33     23.82 o 
  -1   3  10       53.66       83.12     31.03 o 
   1   3  10      172.13      220.60     41.30 o 
 -18   4  10       12.84       26.26     49.60 o 
 -16   4  10       72.73        0.00     52.52 o 
 -14   4  10       99.34      128.38     61.27 o 
 -12   4  10        4.79      -18.97     29.92 o 
 -10   4  10      231.41      210.60     48.99 o 
  -8   4  10      114.79      155.35     47.89 o 
  -6   4  10        0.00       17.51     32.38 o 
  -4   4  10        2.60      -23.64     23.64 o 
  -2   4  10      154.28      203.50     45.06 o 
   0   4  10       81.46      103.20     33.51 o 
 -17   5  10       47.41       64.19     51.06 o 
 -15   5  10       10.25       35.01     56.90 o 
 -13   5  10       41.69       33.55     52.52 o 
 -11   5  10       36.46       46.68     55.44 o 
  -9   5  10       24.62       36.66     39.63 o 
  -7   5  10       37.42       53.55     43.62 o 
  -5   5  10      286.24      357.92     65.45 o 
  -3   5  10       87.28       43.13     48.98 o 
 -14   6  10       11.72       27.72     62.73 o 
 -12   6  10        6.00      -36.47     45.23 o 
 -10   6  10      327.85      533.95    110.88 o 
  -8   6  10       42.11       32.61     42.80 o 
  -6   6  10       31.93       19.67     44.16 o 
 -17   1  11      145.49       67.11     51.06 o 
 -15   1  11      172.49      135.68     51.06 o 
 -13   1  11       16.18        4.38     37.93 o 
 -11   1  11       57.86       99.20     58.36 o 
  -9   1  11       85.50       44.95     31.45 o 
  -7   1  11      208.80      259.16     61.37 o 
  -5   1  11       41.49       89.74     47.30 o 
 -16   2  11       31.65       67.11     46.68 o 
 -14   2  11       19.54       42.31     46.68 o 
 -12   2  11       23.54       39.06     33.30 o 
 -10   2  11        1.48      -26.38     29.68 o 
  -8   2  11        1.32       21.86     29.47 o 
  -6   2  11       83.31       -9.15     36.80 o 
  -4   2  11        0.86       82.43     45.39 o 
 -15   3  11       80.50       -4.38     40.85 o 
 -13   3  11       15.05      -33.55     40.85 o 
 -11   3  11        0.42      -30.13     30.13 o 
  -9   3  11       70.95       80.24     59.81 o 
  -7   3  11       34.93       75.26     61.27 o 
 -12   4  11       27.72       37.93     55.44 o 
 -10   4  11      246.92      282.08     61.37 o 
                                                 
